# Supplementary material for: Effect of Sex on Intestinal Microbial Metabolites of Hainan Special Wild Boars
Source: Animals (Basel). 2024 Jul 25;14(15):2164. doi: 10.3390/ani14152164 (PMC11310994; doi:10.3390/ani14152164)
Supplement: Supplementary file 1 [file animals-14-02164-s001.zip › Supplementary Table S2.xlsx]

## Sheet: All annotation
ID	name	KEGG_annotation	KEGG_pathway_annotation	LM_ID(lipidmaps)	CATEGORY(lipidmaps)	MAIN_CLASS(lipidmaps)	SUB_CLASS	HMDB_ID	CAS	kingdom(HMDB)	super_class(HMDB)	HMDB_taxonomy	sub_class(HMDB)	species
meta_1	D-(+)-Malic acid	C00497	Butanoate metabolism(ko00650);;Metabolic pathways(ko01100)	--	--	--	--	HMDB0031518	636-61-3	Organic compounds	Organic acids and derivatives	acids and derivatives	Beta hydroxy acids and derivatives	Animals
meta_2	Midodrine	C07890	--	--	--	--	--	HMDB0014356	133163-28-7	Organic compounds	Benzenoids	Benzene and substituted derivatives	Methoxybenzenes	Animals
meta_3	Glucosamine	C08349	--	--	--	--	--	HMDB0030091	14257-69-3	Organic compounds	Organic oxygen compounds	Organooxygen compounds	Carbohydrates and carbohydrate conjugates	Microbe,Animals
meta_4	Acetylvalerenolic acid	--	--	--	--	--	--	HMDB0035687	81397-67-3	Organic compounds	Lipids and lipid-like molecules	Prenol lipids	Sesquiterpenoids	Animals
meta_5	Caffeine	C07481	Caffeine metabolism(ko00232);;Biosynthesis of plant secondary metabolites(ko01060);;Biosynthesis of alkaloids derived from histidine and purine(ko01065);;Metabolic pathways(ko01100);;Biosynthesis of secondary metabolites(ko01110);;Microbial metabolism in diverse environments(ko01120)	--	--	--	--	HMDB0001847	58-08-2	Organic compounds	Organoheterocyclic compounds	Imidazopyrimidines	Purines and purine derivatives	Microbe,Animals,Plants
meta_6	3-Methyladipic acid	--	--	LMFA01170095	Fatty Acyls [FA]	Fatty Acids and Conjugates [FA01]	Dicarboxylic acids [FA0117]	HMDB00555	3058-01-3	--	--	--	--	Animals
meta_7	N-Methylanthranilic Acid	C03005	Biosynthesis of various alkaloids(ko00996);;Biosynthesis of alkaloids derived from shikimate pathway(ko01063);;Biosynthesis of secondary metabolites(ko01110)	--	--	--	--	HMDB0032609	119-68-6	Organic compounds	Benzenoids	Benzene and substituted derivatives	Benzoic acids and derivatives	Animals
meta_8	Uridine 5'-monophosphate (UMP)	--	--	--	--	--	--	--	--	--	--	--	--	--
meta_9	4-Aminophenol	C02372	Aminobenzoate degradation(ko00627);;Microbial metabolism in diverse environments(ko01120)	--	--	--	--	HMDB0001169	123-30-8	Organic compounds	Benzenoids	Benzene and substituted derivatives	Aniline and substituted anilines	Animals
meta_10	Desmosterol	C01802	Steroid biosynthesis(ko00100);;Metabolic pathways(ko01100)	LMST01010016	Sterol Lipids [ST]	Sterols [ST01]	Cholesterol and derivatives [ST0101]	HMDB0002719	313-04-2	Organic compounds	Lipids and lipid-like molecules	Steroids and steroid derivatives	Cholestane steroids	Animals
meta_11	Floxuridine	--	--	--	--	--	--	HMDB0033576	274-45-3	Organic compounds	Organoheterocyclic compounds	Pyrrolopyrazines	_	Animals
meta_12	Undecanoic Acid	C17715	--	LMFA01010011	Fatty Acyls [FA]	Fatty Acids and Conjugates [FA01]	Straight chain fatty acids [FA0101]	HMDB0000947	112-37-8	Organic compounds	Lipids and lipid-like molecules	Fatty Acyls	Fatty acids and conjugates	Microbe,Animals,Plants
meta_13	Gemfibrozil	C07020	Chemical carcinogenesis - receptor activation(ko05207)	--	--	--	--	HMDB0015371	25812-30-0	Organic compounds	Benzenoids	Phenol ethers	_	Animals
meta_14	L-Gulonic gamma-lactone	C01040	Ascorbate and aldarate metabolism(ko00053);;Metabolic pathways(ko01100);;Biosynthesis of cofactors(ko01240)	--	--	--	--	HMDB0003466	1128-23-0	Organic compounds	Organoheterocyclic compounds	Lactones	Gamma butyrolactones	Microbe,Animals,Plants
meta_15	Arg-Val	--	--	--	--	--	--	HMDB0028722	2896-20-0	Organic compounds	Organic acids and derivatives	Carboxylic acids and derivatives	Amino acids, peptides, and analogues	Animals
meta_16	Fenoprofen	C06997	--	--	--	--	--	HMDB0014713	34597-40-5	Organic compounds	Benzenoids	Benzene and substituted derivatives	Diphenylethers	Animals
meta_17	alpha-D-Galactose 1-phosphate	C00446	Galactose metabolism(ko00052);;Amino sugar and nucleotide sugar metabolism(ko00520);;Metabolic pathways(ko01100);;Biosynthesis of nucleotide sugars(ko01250)	--	--	--	--	HMDB0000645	2255-14-3	Organic compounds	Organic oxygen compounds	Organooxygen compounds	Carbohydrates and carbohydrate conjugates	Microbe,Animals
meta_18	1-Phenylethylamine	C02455	--	--	--	--	--	HMDB0002017	98-84-0	Organic compounds	Organic nitrogen compounds	Organonitrogen compounds	Amines	Animals
meta_19	2-Amino-3-methoxy-benzoic acid	--	--	--	--	--	--	--	--	--	--	--	--	--
meta_20	Taurochenodeoxycholate	C05465	Primary bile acid biosynthesis(ko00120);;Secondary bile acid biosynthesis(ko00121);;Bile secretion(ko04976);;Cholesterol metabolism(ko04979)	LMST05040005	Sterol Lipids [ST]	Steroid conjugates [ST05]	Taurine conjugates [ST0504]	HMDB0000951	516-35-8	Organic compounds	Lipids and lipid-like molecules	Steroids and steroid derivatives	Bile acids, alcohols and derivatives	Animals
meta_21	Hexacosanoic acid	C21931	--	LMFA01010026	Fatty Acyls [FA]	Fatty Acids and Conjugates [FA01]	Straight chain fatty acids [FA0101]	HMDB0002356	506-46-7	Organic compounds	Lipids and lipid-like molecules	Fatty Acyls	Fatty acids and conjugates	Microbe,Animals,Plants
meta_22	Metaraminol	--	--	--	--	--	--	HMDB0245769	54-49-9	Organic compounds	Benzenoids	Benzene and substituted derivatives	Phenylpropanes	Animals
meta_23	Aklomide	--	--	--	--	--	--	--	--	--	--	--	--	--
meta_24	Arg-Glu	--	--	--	--	--	--	HMDB0028708	15706-89-5	Organic compounds	Organic acids and derivatives	Carboxylic acids and derivatives	Amino acids, peptides, and analogues	Animals
meta_25	Glutathione	--	--	--	--	--	--	--	--	--	--	--	--	--
meta_26	DL-Homocysteine	C05330	--	--	--	--	--	--	--	--	--	--	--	--
meta_27	L-Arginine	C00062	Arginine biosynthesis(ko00220);;Monobactam biosynthesis(ko00261);;Arginine and proline metabolism(ko00330);;Clavulanic acid biosynthesis(ko00331);;D-Amino acid metabolism(ko00470);;Aminoacyl-tRNA biosynthesis(ko00970);;Biosynthesis of various antibiotics(ko00998);;Biosynthesis of plant secondary metabolites(ko01060);;Biosynthesis of alkaloids derived from ornithine, lysine and nicotinic acid(ko01…	--	--	--	--	HMDB0000517	74-79-3	Organic compounds	Organic acids and derivatives	Carboxylic acids and derivatives	Amino acids, peptides, and analogues	Microbe,Animals
meta_28	Methyl acetoacetate	--	--	--	--	--	--	HMDB0000310	105-45-3	Organic compounds	Organic acids and derivatives	Keto acids and derivatives	Beta-keto acids and derivatives	Animals
meta_29	Arg-Met	--	--	--	--	--	--	HMDB0028715	45243-23-0	Organic compounds	Organic acids and derivatives	Carboxylic acids and derivatives	Amino acids, peptides, and analogues	Animals
meta_30	Hydroxyhydroquinone	--	--	--	--	--	--	--	--	--	--	--	--	--
meta_31	2-Deoxy-D-glucose 6-phosphate	--	--	--	--	--	--	--	--	--	--	--	--	--
meta_32	Arg-Gln	--	--	--	--	--	--	HMDB0028707	2483-17-2	Organic compounds	Organic acids and derivatives	Carboxylic acids and derivatives	Amino acids, peptides, and analogues	Animals
meta_33	N1-Methyl-2-pyridone-5-carboxamide	C05842	Nicotinate and nicotinamide metabolism(ko00760);;Metabolic pathways(ko01100)	--	--	--	--	HMDB0004193	701-44-0	Organic compounds	Organoheterocyclic compounds	Pyridines and derivatives	Pyridinecarboxylic acids and derivatives	Animals
meta_34	L-2-Aminobutyric acid	C02356	Cysteine and methionine metabolism(ko00270);;Metabolic pathways(ko01100)	LMFA01100034	Fatty Acyls [FA]	Fatty Acids and Conjugates [FA01]	Amino fatty acids [FA0110]	HMDB0000452	1492-24-6	Organic compounds	Organic acids and derivatives	Carboxylic acids and derivatives	Amino acids, peptides, and analogues	Microbe,Animals
meta_35	Gentisic acid	C00628	Tyrosine metabolism(ko00350);;Benzoate degradation(ko00362);;Naphthalene degradation(ko00626);;Metabolic pathways(ko01100);;Microbial metabolism in diverse environments(ko01120)	--	--	--	--	HMDB0000152	490-79-9	Organic compounds	Benzenoids	Benzene and substituted derivatives	Benzoic acids and derivatives	Animals,Plants,Microbe
meta_36	Eicosapentaenoic acid	C06428	Biosynthesis of unsaturated fatty acids(ko01040)	LMFA01030759	Fatty Acyls [FA]	Fatty Acids and Conjugates [FA01]	Unsaturated fatty acids [FA0103]	HMDB0001999	10417-94-4	Organic compounds	Lipids and lipid-like molecules	Fatty Acyls	Fatty acids and conjugates	Animals
meta_37	Ser-Leu	--	--	--	--	--	--	HMDB0029043	6665-16-3	Organic compounds	Organic acids and derivatives	Carboxylic acids and derivatives	Amino acids, peptides, and analogues	Animals
meta_38	Nitrofurantoin	--	--	--	--	--	--	HMDB0014836	67-20-9	Organic compounds	Organoheterocyclic compounds	Azolidines	Imidazolidines	Animals
meta_39	4-acetamidobutanoate	C02946	Arginine and proline metabolism(ko00330);;Metabolic pathways(ko01100)	--	--	--	--	HMDB0003681	3025-96-5	Organic compounds	Organic acids and derivatives	Carboxylic acids and derivatives	Amino acids, peptides, and analogues	Microbe,Animals,Plants
meta_40	His-Ala	--	--	--	--	--	--	HMDB0028878	16874-75-2	Organic compounds	Organic acids and derivatives	Carboxylic acids and derivatives	Amino acids, peptides, and analogues	Animals
meta_41	Lisinopril	D00362	--	--	--	--	--	HMDB0001938	83915-83-7	Organic compounds	Organic acids and derivatives	Carboxylic acids and derivatives	Amino acids, peptides, and analogues	Animals
meta_42	Salsalate	--	--	--	--	--	--	HMDB0015471	552-94-3	Organic compounds	Phenylpropanoids and polyketides	Depsides and depsidones	_	Animals
meta_43	Lithocholic acid	C03990	Secondary bile acid biosynthesis(ko00121);;Bile secretion(ko04976)	LMST04010003	Sterol Lipids [ST]	Bile acids and derivatives [ST04]	C24 bile acids, alcohols, and derivatives [ST0401]	HMDB0000761	434-13-9	Organic compounds	Lipids and lipid-like molecules	Steroids and steroid derivatives	Bile acids, alcohols and derivatives	Animals
meta_44	Crotonic acid	C01771	--	LMFA01030195	Fatty Acyls [FA]	Fatty Acids and Conjugates [FA01]	Unsaturated fatty acids [FA0103]	HMDB0010720	3724-65-0	Organic compounds	Lipids and lipid-like molecules	Fatty Acyls	Fatty acids and conjugates	Animals
meta_45	Mimosine	C04771	--	--	--	--	--	HMDB0015188	500-44-7	Organic compounds	Organic acids and derivatives	Carboxylic acids and derivatives	Amino acids, peptides, and analogues	Animals
meta_46	L-Iditol	C01507	--	--	--	--	--	HMDB0011632	488-45-9	Organic compounds	Organic oxygen compounds	Organooxygen compounds	Carbohydrates and carbohydrate conjugates	Microbe,Animals
meta_47	N-Desmethylselegiline	--	--	--	--	--	--	--	--	--	--	--	--	--
meta_48	Phe-Asp	--	--	--	--	--	--	HMDB0028991	22828-05-3	Organic compounds	Organic acids and derivatives	Carboxylic acids and derivatives	Amino acids, peptides, and analogues	Animals
meta_49	Aldosterone	C01780	Steroid hormone biosynthesis(ko00140);;Metabolic pathways(ko01100);;Aldosterone synthesis and secretion(ko04925);;Aldosterone-regulated sodium reabsorption(ko04960);;Glucocorticoid and mineralocorticoid receptor agonists/antagonists(ko07225)	LMST02030026	Sterol Lipids [ST]	Steroids [ST02]	C21 steroids (gluco/mineralocorticoids, progestogins) and derivatives [ST0203]	HMDB0000037	52-39-1	Organic compounds	Lipids and lipid-like molecules	Steroids and steroid derivatives	Hydroxysteroids	Animals
meta_50	trans-3-Coumaric acid	--	--	--	--	--	--	--	--	--	--	--	--	--
meta_51	Norethindrone Acetate	--	--	--	--	--	--	HMDB0255731	51-98-9	Organic compounds	Lipids and lipid-like molecules	Steroids and steroid derivatives	Steroid esters	Animals
meta_52	ponasterone A	C08835	--	LMST01010195	Sterol Lipids [ST]	Sterols [ST01]	Cholesterol and derivatives [ST0101]	--	--	--	--	--	--	--
meta_53	11-Deoxycorticosterone	C03205	Steroid hormone biosynthesis(ko00140);;Metabolic pathways(ko01100);;Aldosterone synthesis and secretion(ko04925)	LMST02030087	Sterol Lipids [ST]	Steroids [ST02]	C21 steroids (gluco/mineralocorticoids, progestogins) and derivatives [ST0203]	HMDB0000016	64-85-7	Organic compounds	Lipids and lipid-like molecules	Steroids and steroid derivatives	Hydroxysteroids	Animals
meta_54	L-Palmitoylcarnitine	C02990	Fatty acid degradation(ko00071);;Fatty acid metabolism(ko01212)	LMFA07070004	Fatty Acyls [FA]	Fatty esters [FA07]	Fatty acyl carnitines [FA0707]	HMDB0000222	--	--	--	--	--	Microbe,Animals
meta_55	Ala-Pro	--	--	--	--	--	--	HMDB0028695	13485-59-1	Organic compounds	Organic acids and derivatives	Carboxylic acids and derivatives	Amino acids, peptides, and analogues	Animals
meta_56	Tyr-Phe	--	--	--	--	--	--	HMDB0029112	--	Organic compounds	Organic acids and derivatives	Carboxylic acids and derivatives	Amino acids, peptides, and analogues	Animals
meta_57	Butyl lactate	--	--	--	--	--	--	HMDB0040254	138-22-7	Organic compounds	Organic acids and derivatives	Carboxylic acids and derivatives	Carboxylic acid derivatives	Animals
meta_58	2-Deoxyribose 5-phosphate	C00673	--	--	--	--	--	HMDB0001031	102916-66-5	Organic compounds	Organic oxygen compounds	Organooxygen compounds	Carbohydrates and carbohydrate conjugates	Microbe,Animals
meta_59	1-Oleoyl-L-.alpha.-lysophosphatidic acid	--	--	--	--	--	--	--	--	--	--	--	--	--
meta_60	E-64	--	--	--	--	--	--	--	--	--	--	--	--	--
meta_61	2,2-Dimethyl Succinic acid	--	--	LMFA01170080	Fatty Acyls [FA]	Fatty Acids and Conjugates [FA01]	Dicarboxylic acids [FA0117]	HMDB0002074	597-43-3	Organic compounds	Lipids and lipid-like molecules	Fatty Acyls	Fatty acids and conjugates	Animals
meta_62	3-Dehydroshikimic acid	C02637	Phenylalanine, tyrosine and tryptophan biosynthesis(ko00400);;Biosynthesis of various plant secondary metabolites(ko00999);;Biosynthesis of siderophore group nonribosomal peptides(ko01053);;Biosynthesis of plant secondary metabolites(ko01060);;Biosynthesis of phenylpropanoids(ko01061);;Biosynthesis of alkaloids derived from shikimate pathway(ko01063);;Metabolic pathways(ko01100);;Biosynthesis of …	--	--	--	--	--	--	--	--	--	--	--
meta_63	1-Methylhistamine	C05127	Histidine metabolism(ko00340);;Metabolic pathways(ko01100)	--	--	--	--	HMDB0000898	501-75-7	Organic compounds	Organic nitrogen compounds	Organonitrogen compounds	Amines	Animals
meta_64	alpha-Ketocaproic acid	C00902	--	LMFA01060007	Fatty Acyls [FA]	Fatty Acids and Conjugates [FA01]	Oxo fatty acids [FA0106]	HMDB0001864	2492-75-3	Organic compounds	Organic acids and derivatives	Keto acids and derivatives	Medium-chain keto acids and derivatives	Animals
meta_65	2(1H)-Pyridinone	C02502	--	--	--	--	--	HMDB0013751	142-08-5	Organic compounds	Organoheterocyclic compounds	Pyridines and derivatives	Hydropyridines	Animals,Plants
meta_66	Inosine	C00294	Purine metabolism(ko00230);;Metabolic pathways(ko01100);;Nucleotide metabolism(ko01232);;ABC transporters(ko02010)	--	--	--	--	HMDB0000195	58-63-9	Organic compounds	Nucleosides, nucleotides, and analogues	Purine nucleosides	_	Microbe,Animals
meta_67	Epinephrine	--	--	--	--	--	--	HMDB0062515	329-65-7	Organic compounds	Benzenoids	Phenols	Benzenediols	Animals
meta_68	Lys-Thr	--	--	--	--	--	--	HMDB0028961	97791-84-9	Organic compounds	Organic acids and derivatives	Carboxylic acids and derivatives	Amino acids, peptides, and analogues	Animals
meta_69	N1-Acetylspermidine	C00612	--	--	--	--	--	HMDB0001276	14278-49-0	Organic compounds	Organic acids and derivatives	Carboximidic acids and derivatives	Carboximidic acids	Microbe,Animals
meta_70	Quinine	C06526	--	--	--	--	--	HMDB0014611	130-95-0	Organic compounds	Alkaloids and derivatives	Cinchona alkaloids	_	Microbe,Animals
meta_71	(+)-alpha-Pinene	C06306	--	LMPR0102120012	Prenol Lipids [PR]	Isoprenoids [PR01]	C10 isoprenoids (monoterpenes) [PR0102]	HMDB0006525	7785-70-8	Organic compounds	Lipids and lipid-like molecules	Prenol lipids	Monoterpenoids	Animals
meta_72	Pantothenate	C00864	beta-Alanine metabolism(ko00410);;Pantothenate and CoA biosynthesis(ko00770);;Metabolic pathways(ko01100);;Biosynthesis of secondary metabolites(ko01110);;Biosynthesis of cofactors(ko01240);;Vitamin digestion and absorption(ko04977)	--	--	--	--	HMDB0000210	79-83-4	Organic compounds	Organic oxygen compounds	Organooxygen compounds	Alcohols and polyols	Microbe,Animals
meta_73	Curcumin	C10443	--	--	--	--	--	HMDB0002269	458-37-7	Organic compounds	Phenylpropanoids and polyketides	Diarylheptanoids	Linear diarylheptanoids	Animals
meta_74	Pyrethrosin	--	--	--	--	--	--	--	--	--	--	--	--	--
meta_75	3',5'-Cyclic guanosine monophosphate	--	--	--	--	--	--	--	--	--	--	--	--	--
meta_76	Pyrocatechol	C15571	Chlorocyclohexane and chlorobenzene degradation(ko00361);;Benzoate degradation(ko00362);;Fluorobenzoate degradation(ko00364);;Dioxin degradation(ko00621);;Polycyclic aromatic hydrocarbon degradation(ko00624);;Naphthalene degradation(ko00626);;Aminobenzoate degradation(ko00627);;Metabolic pathways(ko01100);;Microbial metabolism in diverse environments(ko01120);;Degradation of aromatic compounds(ko…	--	--	--	--	HMDB0000957	120-80-9	Organic compounds	Benzenoids	Phenols	Benzenediols	Animals,Plants
meta_77	Ser-Pro	--	--	--	--	--	--	HMDB0029047	23827-93-2	Organic compounds	Organic acids and derivatives	Carboxylic acids and derivatives	Amino acids, peptides, and analogues	Animals
meta_78	5-Aminopentanoic acid	C00431	Lysine degradation(ko00310);;Arginine and proline metabolism(ko00330);;D-Amino acid metabolism(ko00470);;Metabolic pathways(ko01100);;Microbial metabolism in diverse environments(ko01120)	LMFA01100040	Fatty Acyls [FA]	Fatty Acids and Conjugates [FA01]	Amino fatty acids [FA0110]	HMDB0003355	660-88-8	Organic compounds	Organic acids and derivatives	Carboxylic acids and derivatives	Amino acids, peptides, and analogues	Animals,Plants
meta_79	Taurine	C00245	Primary bile acid biosynthesis(ko00120);;Taurine and hypotaurine metabolism(ko00430);;Sulfur metabolism(ko00920);;Metabolic pathways(ko01100);;ABC transporters(ko02010);;Neuroactive ligand-receptor interaction(ko04080)	--	--	--	--	HMDB0000251	107-35-7	Organic compounds	Organic acids and derivatives	Organic sulfonic acids and derivatives	Organosulfonic acids and derivatives	Microbe,Animals,Plants
meta_80	Triflupromazine	--	--	--	--	--	--	HMDB0014650	146-54-3	Organic compounds	Organoheterocyclic compounds	Benzothiazines	Phenothiazines	Animals
meta_81	3'-O-methylguanosine	--	--	--	--	--	--	HMDB0006038	10300-27-3	Organic compounds	Nucleosides, nucleotides, and analogues	Purine nucleosides	_	Animals
meta_82	D-(+)-Mannose	--	--	--	--	--	--	--	--	--	--	--	--	--
meta_83	Geranylgeranyl PP	--	--	--	--	--	--	--	--	--	--	--	--	--
meta_84	2-Hydroxy-3-methylbutyric acid	--	--	LMFA01050478	Fatty Acyls [FA]	Fatty Acids and Conjugates [FA01]	Hydroxy fatty acids [FA0105]	HMDB0000407	4026-18-0	Organic compounds	Lipids and lipid-like molecules	Fatty Acyls	Fatty acids and conjugates	Microbe,Animals
meta_85	Creatine	C00300	Glycine, serine and threonine metabolism(ko00260);;Arginine and proline metabolism(ko00330);;Metabolic pathways(ko01100)	--	--	--	--	HMDB0000064	57-00-1	Organic compounds	Organic acids and derivatives	Carboxylic acids and derivatives	Amino acids, peptides, and analogues	Animals,Plants
meta_86	3,4-Dimethoxycinnamic acid	--	--	--	--	--	--	HMDB0034315	14737-89-4	Organic compounds	Phenylpropanoids and polyketides	Cinnamic acids and derivatives	Hydroxycinnamic acids and derivatives	Animals,Plants
meta_87	Diphenhydramine	C06960	--	--	--	--	--	HMDB0001927	147-24-0	Organic compounds	Benzenoids	Benzene and substituted derivatives	Diphenylmethanes	Animals
meta_88	Deoxycytidine	C00881	Pyrimidine metabolism(ko00240);;Metabolic pathways(ko01100);;Nucleotide metabolism(ko01232);;ABC transporters(ko02010)	--	--	--	--	HMDB0000014	951-77-9	Organic compounds	Nucleosides, nucleotides, and analogues	Pyrimidine nucleosides	Pyrimidine 2'-deoxyribonucleosides	Microbe,Animals
meta_89	5-L-Glutamyl-L-alanine	C03740	--	--	--	--	--	HMDB0006248	5875-41-2	Organic compounds	Organic acids and derivatives	Carboxylic acids and derivatives	Amino acids, peptides, and analogues	Microbe,Animals,Plants
meta_90	Maltotriose	C00420	--	--	--	--	--	HMDB0038852	6118-87-2	Organic compounds	Organic oxygen compounds	Organooxygen compounds	Carbohydrates and carbohydrate conjugates	Microbe,Animals
meta_91	D-Sorbitol 6-phosphate	--	--	--	--	--	--	--	--	--	--	--	--	--
meta_92	Val-Tyr	--	--	--	--	--	--	HMDB0029139	3061-91-4	Organic compounds	Organic acids and derivatives	Carboxylic acids and derivatives	Amino acids, peptides, and analogues	Animals
meta_93	gamma-Tocotrienol	C14155	Ubiquinone and other terpenoid-quinone biosynthesis(ko00130);;Metabolic pathways(ko01100);;Biosynthesis of secondary metabolites(ko01110)	LMPR02020057	Prenol Lipids [PR]	Quinones and hydroquinones [PR02]	Vitamin E [PR0202]	HMDB0012958	14101-61-2	Organic compounds	Lipids and lipid-like molecules	Prenol lipids	Quinone and hydroquinone lipids	Microbe,Animals
meta_94	L-Tyrosine	C00082	Ubiquinone and other terpenoid-quinone biosynthesis(ko00130);;Monobactam biosynthesis(ko00261);;Tyrosine metabolism(ko00350);;Phenylalanine metabolism(ko00360);;Phenylalanine, tyrosine and tryptophan biosynthesis(ko00400);;Novobiocin biosynthesis(ko00401);;Cyanoamino acid metabolism(ko00460);;Methane metabolism(ko00680);;Thiamine metabolism(ko00730);;Phenylpropanoid biosynthesis(ko00940);;Isoquin…	--	--	--	--	HMDB0000158	60-18-4	Organic compounds	Organic acids and derivatives	Carboxylic acids and derivatives	Amino acids, peptides, and analogues	Microbe,Animals
meta_95	Suberylglycine	--	--	--	--	--	--	HMDB0000953	60317-54-6	Organic compounds	Organic acids and derivatives	Carboxylic acids and derivatives	Amino acids, peptides, and analogues	Animals
meta_96	Phenelzine	C07430	--	--	--	--	--	HMDB0014918	51-71-8	Organic compounds	Benzenoids	Benzene and substituted derivatives	_	Animals
meta_97	Tacrine	C01453	--	--	--	--	--	HMDB0014526	321-64-2	Organic compounds	Organoheterocyclic compounds	Quinolines and derivatives	Benzoquinolines	Animals
meta_98	Apigenin	C01477	Flavonoid biosynthesis(ko00941);;Isoflavonoid biosynthesis(ko00943);;Flavone and flavonol biosynthesis(ko00944);;Biosynthesis of phenylpropanoids(ko01061);;Metabolic pathways(ko01100);;Biosynthesis of secondary metabolites(ko01110)	LMPK12110005	Polyketides [PK]	Flavonoids [PK12]	Flavones and Flavonols [PK1211]	HMDB0002124	520-36-5	Organic compounds	Phenylpropanoids and polyketides	Flavonoids	Flavones	Animals,Plants
meta_99	Heptanoic acid, ethyl ester	--	--	LMFA07010984	Fatty Acyls [FA]	Fatty esters [FA07]	Wax monoesters [FA0701]	HMDB0000798	106-30-9	Organic compounds	Lipids and lipid-like molecules	Fatty Acyls	Fatty acid esters	Microbe,Animals,Plants
meta_100	Parthenin	C09523	--	LMPR0103420001	Prenol Lipids [PR]	Isoprenoids [PR01]	C15 isoprenoids (sesquiterpenes) [PR0103]	--	--	--	--	--	--	--
meta_101	2,4-Dinitrophenol	C02496	--	--	--	--	--	HMDB0245462	51-28-5	Organic compounds	Benzenoids	Phenols	Nitrophenols	Animals
meta_102	Dimethylglycine	C01026	Glycine, serine and threonine metabolism(ko00260);;Metabolic pathways(ko01100)	--	--	--	--	HMDB0000092	1118-68-9	Organic compounds	Organic acids and derivatives	Carboxylic acids and derivatives	Amino acids, peptides, and analogues	Animals
meta_103	trans-cinnamate	C10438	Ubiquinone and other terpenoid-quinone biosynthesis(ko00130);;Phenylalanine metabolism(ko00360);;Phenylpropanoid biosynthesis(ko00940);;Biosynthesis of various alkaloids(ko00996);;Biosynthesis of various plant secondary metabolites(ko00999);;Biosynthesis of plant secondary metabolites(ko01060);;Biosynthesis of plant hormones(ko01070);;Metabolic pathways(ko01100);;Biosynthesis of secondary metabol…	--	--	--	--	HMDB0000930	140-10-3	Organic compounds	Phenylpropanoids and polyketides	Cinnamic acids and derivatives	Cinnamic acids	Microbe,Animals,Plants
meta_104	Phentermine	C07438	--	--	--	--	--	HMDB0014337	122-09-8	Organic compounds	Benzenoids	Benzene and substituted derivatives	Phenethylamines	Animals
meta_105	1-O-Octadecyl-sn-glyceryl-3-phosphorylcholine	C04317	--	LMGP01060014	Glycerophospholipids [GP]	Glycerophosphocholines [GP01]	Monoalkylglycerophosphocholines [GP0106]	HMDB0011149	74430-89-0	Organic compounds	Lipids and lipid-like molecules	Glycerophospholipids	Glycerophosphocholines	Animals
meta_106	Citramalic acid	C00815	--	--	--	--	--	HMDB0000426	597-44-4	Organic compounds	Lipids and lipid-like molecules	Fatty Acyls	Fatty acids and conjugates	Microbe,Animals
meta_107	Diethylcarbamazine	C07968	--	--	--	--	--	HMDB0014849	90-89-1	Organic compounds	Organoheterocyclic compounds	Diazinanes	Piperazines	Animals
meta_108	Vindoline	--	--	--	--	--	--	HMDB0259814	--	Organic compounds	Alkaloids and derivatives	Plumeran-type alkaloids	_	Animals
meta_109	3-Indolepropionic acid	C22236	--	--	--	--	--	HMDB0002302	830-96-6	Organic compounds	Organoheterocyclic compounds	Indoles and derivatives	Indolyl carboxylic acids and derivatives	Animals,Plants
meta_110	Butoxyacetic acid	--	--	--	--	--	--	HMDB0041844	2516-93-0	Organic compounds	Organic acids and derivatives	Carboxylic acids and derivatives	Carboxylic acids	Animals
meta_111	DL-2,4-Diaminobutyric acid	--	--	LMFA01100052	Fatty Acyls [FA]	Fatty Acids and Conjugates [FA01]	Amino fatty acids [FA0110]	HMDB0002362	305-62-4	Organic compounds	Organic acids and derivatives	Carboxylic acids and derivatives	Amino acids, peptides, and analogues	Animals
meta_112	Glutaraldehyde	C12518	--	--	--	--	--	HMDB0029599	111-30-8	Organic compounds	Organic oxygen compounds	Organooxygen compounds	Carbonyl compounds	Animals
meta_113	Estrone	C00468	Steroid hormone biosynthesis(ko00140);;Metabolic pathways(ko01100);;Ovarian steroidogenesis(ko04913);;Prolactin signaling pathway(ko04917);;Progesterone, androgen and estrogen receptor agonists/antagonists(ko07226)	LMST02010004	Sterol Lipids [ST]	Steroids [ST02]	C18 steroids (estrogens) and derivatives [ST0201]	HMDB0000145	53-16-7	Organic compounds	Lipids and lipid-like molecules	Steroids and steroid derivatives	Estrane steroids	Animals
meta_114	Lycorine	--	--	--	--	--	--	HMDB0254256	476-28-8	Organic compounds	Alkaloids and derivatives	Amaryllidaceae alkaloids	Lycorine-type amaryllidaceae alkaloids	Animals
meta_115	Fludrocortisone acetate	C08186	--	LMST02030122	Sterol Lipids [ST]	Steroids [ST02]	C21 steroids (gluco/mineralocorticoids, progestogins) and derivatives [ST0203]	--	--	--	--	--	--	--
meta_116	Jasmine lactone	--	--	--	--	--	--	--	--	--	--	--	--	--
meta_117	5-Methylcytosine	C02376	Pyrimidine metabolism(ko00240);;Metabolic pathways(ko01100)	--	--	--	--	HMDB0002894	554-01-8	Organic compounds	Organoheterocyclic compounds	Diazines	Pyrimidines and pyrimidine derivatives	Animals
meta_118	APIIN	--	--	LMPK12110337	Polyketides [PK]	Flavonoids [PK12]	Flavones and Flavonols [PK1211]	--	--	--	--	--	--	--
meta_119	Phe-Val	--	--	--	--	--	--	HMDB0029008	3918-90-9	Organic compounds	Organic acids and derivatives	Carboxylic acids and derivatives	Amino acids, peptides, and analogues	Animals
meta_120	D-Ribose 5-phosphate	C00117	Pentose phosphate pathway(ko00030);;Purine metabolism(ko00230);;Phosphonate and phosphinate metabolism(ko00440);;Carbon fixation in photosynthetic organisms(ko00710);;Vitamin B6 metabolism(ko00750);;Metabolic pathways(ko01100);;Biosynthesis of secondary metabolites(ko01110);;Microbial metabolism in diverse environments(ko01120);;Carbon metabolism(ko01200);;Biosynthesis of amino acids(ko01230);;Bi…	--	--	--	--	--	--	--	--	--	--	--
meta_121	Pargyline	C07414	--	--	--	--	--	HMDB0015563	555-57-7	Organic compounds	Benzenoids	Benzene and substituted derivatives	Phenylmethylamines	Animals
meta_122	L-Glutamine	C00064	Arginine biosynthesis(ko00220);;Purine metabolism(ko00230);;Pyrimidine metabolism(ko00240);;Alanine, aspartate and glutamate metabolism(ko00250);;D-Amino acid metabolism(ko00470);;Glyoxylate and dicarboxylate metabolism(ko00630);;Vitamin B6 metabolism(ko00750);;Nitrogen metabolism(ko00910);;Aminoacyl-tRNA biosynthesis(ko00970);;Biosynthesis of plant secondary metabolites(ko01060);;Metabolic pathw…	--	--	--	--	HMDB0000641	56-85-9	Organic compounds	Organic acids and derivatives	Carboxylic acids and derivatives	Amino acids, peptides, and analogues	Microbe,Animals
meta_123	Gulonolactone	C01040	Ascorbate and aldarate metabolism(ko00053);;Metabolic pathways(ko01100);;Biosynthesis of cofactors(ko01240)	--	--	--	--	HMDB0003466	1128-23-0	Organic compounds	Organoheterocyclic compounds	Lactones	Gamma butyrolactones	Microbe,Animals,Plants
meta_124	L-Malic acid	C00149	Citrate cycle (TCA cycle)(ko00020);;Pyruvate metabolism(ko00620);;Glyoxylate and dicarboxylate metabolism(ko00630);;Methane metabolism(ko00680);;Carbon fixation in photosynthetic organisms(ko00710);;Carbon fixation pathways in prokaryotes(ko00720);;Biosynthesis of plant secondary metabolites(ko01060);;Biosynthesis of phenylpropanoids(ko01061);;Biosynthesis of terpenoids and steroids(ko01062);;Bio…	--	--	--	--	HMDB0000156	97-67-6	Organic compounds	Organic acids and derivatives	Hydroxy acids and derivatives	Beta hydroxy acids and derivatives	Microbe,Animals
meta_125	Gly-Glu	--	--	--	--	--	--	HMDB0028840	--	Organic compounds	Organic acids and derivatives	Carboxylic acids and derivatives	Amino acids, peptides, and analogues	Animals
meta_126	Mesaconic acid	C01732	Glyoxylate and dicarboxylate metabolism(ko00630);;C5-Branched dibasic acid metabolism(ko00660);;Metabolic pathways(ko01100);;Microbial metabolism in diverse environments(ko01120);;Carbon metabolism(ko01200)	LMFA01170116	Fatty Acyls [FA]	Fatty Acids and Conjugates [FA01]	Dicarboxylic acids [FA0117]	HMDB0000749	498-24-8	Organic compounds	Lipids and lipid-like molecules	Fatty Acyls	Fatty acids and conjugates	Animals
meta_127	Ile-Trp	--	--	--	--	--	--	HMDB0028918	--	Organic compounds	Organic acids and derivatives	Carboxylic acids and derivatives	Amino acids, peptides, and analogues	Animals
meta_128	D-Ribose	C00121	Pentose phosphate pathway(ko00030);;Metabolic pathways(ko01100);;ABC transporters(ko02010);;Bacterial chemotaxis(ko02030)	--	--	--	--	HMDB0000283	613-83-2	Organic compounds	Organic oxygen compounds	Organooxygen compounds	Carbohydrates and carbohydrate conjugates	Microbe,Animals,Plants
meta_129	Caprylic acid	C06423	Fatty acid biosynthesis(ko00061);;Lipoic acid metabolism(ko00785);;Biosynthesis of plant secondary metabolites(ko01060);;Biosynthesis of alkaloids derived from terpenoid and polyketide(ko01066);;Metabolic pathways(ko01100);;Biosynthesis of cofactors(ko01240)	LMFA01010008	Fatty Acyls [FA]	Fatty Acids and Conjugates [FA01]	Straight chain fatty acids [FA0101]	HMDB0000482	124-07-2	Organic compounds	Lipids and lipid-like molecules	Fatty Acyls	Fatty acids and conjugates	Microbe,Animals,Plants
meta_130	Allocystathionine	--	--	--	--	--	--	HMDB0000455	535-34-2	Organic compounds	Organic acids and derivatives	Carboxylic acids and derivatives	Amino acids, peptides, and analogues	Animals
meta_131	Val-Lys	--	--	--	--	--	--	HMDB0029132	22677-62-9	Organic compounds	Organic acids and derivatives	Carboxylic acids and derivatives	Amino acids, peptides, and analogues	Animals
meta_132	sn-Glycerol 3-phosphoethanolamine	--	--	--	--	--	--	--	--	--	--	--	--	--
meta_133	Quetiapine	C07397	--	--	--	--	--	HMDB0005021	111974-69-7	Organic compounds	Organoheterocyclic compounds	Benzothiazepines	Dibenzothiazepines	Animals
meta_134	Aminohippuric acid	D06890	--	--	--	--	--	HMDB0001867	61-78-9	Organic compounds	Benzenoids	Benzene and substituted derivatives	Benzoic acids and derivatives	Animals
meta_135	Glycochenodeoxycholate	C05466	Primary bile acid biosynthesis(ko00120);;Secondary bile acid biosynthesis(ko00121);;Bile secretion(ko04976);;Cholesterol metabolism(ko04979)	LMST05030008	Sterol Lipids [ST]	Steroid conjugates [ST05]	Glycine conjugates [ST0503]	HMDB0000637	640-79-9	Organic compounds	Lipids and lipid-like molecules	Steroids and steroid derivatives	Bile acids, alcohols and derivatives	Animals
meta_136	Deoxygalactonojirimycin	--	--	--	--	--	--	--	--	--	--	--	--	--
meta_137	Fluvoxamine	--	--	--	--	--	--	--	--	--	--	--	--	--
meta_138	Isobutyric acid	C02632	Metabolic pathways(ko01100);;Microbial metabolism in diverse environments(ko01120);;Degradation of aromatic compounds(ko01220);;Protein digestion and absorption(ko04974)	LMFA01020071	Fatty Acyls [FA]	Fatty Acids and Conjugates [FA01]	Branched fatty acids [FA0102]	HMDB0001873	79-31-2	Organic compounds	Organic acids and derivatives	Carboxylic acids and derivatives	Carboxylic acids	Microbe,Animals,Plants
meta_139	Genistein	C06563	Isoflavonoid biosynthesis(ko00943);;Biosynthesis of phenylpropanoids(ko01061);;Metabolic pathways(ko01100);;Biosynthesis of secondary metabolites(ko01110)	LMPK12050218	Polyketides [PK]	Flavonoids [PK12]	Isoflavonoids [PK1205]	HMDB0003217	446-72-0	Organic compounds	Phenylpropanoids and polyketides	Isoflavonoids	Isoflav-2-enes	Microbe,Animals,Plants
meta_140	Pinacidil	--	--	--	--	--	--	HMDB0256556	--	Organic compounds	Organoheterocyclic compounds	Pyridines and derivatives	_	Animals
meta_141	D-Lyxose	C08348	--	--	--	--	--	HMDB0003402	9000-69-5	Organic compounds	Organic oxygen compounds	Organooxygen compounds	Carbohydrates and carbohydrate conjugates	Microbe,Animals
meta_142	Meloxicam	C08169	--	--	--	--	--	HMDB0014952	71125-38-7	Organic compounds	Organoheterocyclic compounds	Benzothiazines	_	Animals
meta_143	Propylthiouracil	C07569	--	--	--	--	--	HMDB0014690	51-52-5	Organic compounds	Organoheterocyclic compounds	Diazines	Pyrimidines and pyrimidine derivatives	Animals
meta_144	Sphingosine-1-phosphate	C06124	Sphingolipid metabolism(ko00600);;Metabolic pathways(ko01100);;Calcium signaling pathway(ko04020);;Sphingolipid signaling pathway(ko04071);;Phospholipase D signaling pathway(ko04072);;Neuroactive ligand-receptor interaction(ko04080);;Apelin signaling pathway(ko04371);;Fc gamma R-mediated phagocytosis(ko04666);;Tuberculosis(ko05152)	LMSP01050001	Sphingolipids [SP]	Sphingoid bases [SP01]	Sphingoid base 1-phosphates [SP0105]	HMDB0000277	26993-30-6	Organic compounds	Lipids and lipid-like molecules	Sphingolipids	Phosphosphingolipids	Animals
meta_145	2-Furoylglycine	--	--	--	--	--	--	HMDB0000439	5657-19-2	Organic compounds	Organic acids and derivatives	Carboxylic acids and derivatives	Amino acids, peptides, and analogues	Animals
meta_146	N1-Methyl-4-pyridone-3-carboxamide	C05843	Nicotinate and nicotinamide metabolism(ko00760);;Metabolic pathways(ko01100)	--	--	--	--	HMDB0004194	769-49-3	Organic compounds	Organoheterocyclic compounds	Pyridines and derivatives	Pyridinecarboxylic acids and derivatives	Animals
meta_147	N-(omega)-Hydroxyarginine	--	--	--	--	--	--	--	--	--	--	--	--	--
meta_148	Carbamazepine	C06868	Drug metabolism - cytochrome P450(ko00982)	--	--	--	--	HMDB0014704	298-46-4	Organic compounds	Organoheterocyclic compounds	Benzazepines	Dibenzazepines	Animals
meta_149	Azelaic acid	C08261	--	LMFA01170054	Fatty Acyls [FA]	Fatty Acids and Conjugates [FA01]	Dicarboxylic acids [FA0117]	HMDB0000784	123-99-9	Organic compounds	Lipids and lipid-like molecules	Fatty Acyls	Fatty acids and conjugates	Animals,Plants
meta_150	2-Amino-1-phenylethanol	C02735	--	--	--	--	--	HMDB0001065	7568-93-6	Organic compounds	Organic nitrogen compounds	Organonitrogen compounds	Amines	Animals
meta_151	Myristic acid	C06424	Fatty acid biosynthesis(ko00061);;Metabolic pathways(ko01100)	LMFA01010014	Fatty Acyls [FA]	Fatty Acids and Conjugates [FA01]	Straight chain fatty acids [FA0101]	HMDB0000806	544-63-8	Organic compounds	Lipids and lipid-like molecules	Fatty Acyls	Fatty acids and conjugates	Microbe,Animals,Plants
meta_152	L-Serine	C00065	Glycine, serine and threonine metabolism(ko00260);;Monobactam biosynthesis(ko00261);;Cysteine and methionine metabolism(ko00270);;Cyanoamino acid metabolism(ko00460);;D-Amino acid metabolism(ko00470);;Glycerophospholipid metabolism(ko00564);;Sphingolipid metabolism(ko00600);;Glyoxylate and dicarboxylate metabolism(ko00630);;Methane metabolism(ko00680);;Sulfur metabolism(ko00920);;Aminoacyl-tRNA b…	--	--	--	--	HMDB0000187	56-45-1	Organic compounds	Organic acids and derivatives	Carboxylic acids and derivatives	Amino acids, peptides, and analogues	Microbe,Animals
meta_153	N-Carboxyethyl-.gamma.-aminobutyric acid	--	--	--	--	--	--	--	--	--	--	--	--	--
meta_154	Xylitol	C00379	Pentose and glucuronate interconversions(ko00040);;Metabolic pathways(ko01100);;ABC transporters(ko02010)	--	--	--	--	HMDB0002917	87-99-0	Organic compounds	Organic oxygen compounds	Organooxygen compounds	Carbohydrates and carbohydrate conjugates	Microbe,Animals,Plants
meta_155	1-Palmitoyl-2-hydroxy-sn-glycero-3-phosphoethanolamine	--	--	LMGP02050002	Glycerophospholipids [GP]	Glycerophosphoethanolamines [GP02]	Monoacylglycerophosphoethanolamines [GP0205]	HMDB0011503	53862-35-4	Organic compounds	Lipids and lipid-like molecules	Glycerophospholipids	Glycerophosphoethanolamines	Microbe,Animals
meta_156	Dyphylline	C07819	--	--	--	--	--	HMDB0014789	479-18-5	Organic compounds	Organoheterocyclic compounds	Imidazopyrimidines	Purines and purine derivatives	Animals
meta_157	N2,N2-Dimethylguanosine	--	--	--	--	--	--	--	--	--	--	--	--	--
meta_158	Prilocaine	C07531	--	--	--	--	--	HMDB0014888	721-50-6	Organic compounds	Organic acids and derivatives	Carboxylic acids and derivatives	Amino acids, peptides, and analogues	Animals
meta_159	4-Nitroquinoline-1-oxide	C03474	--	--	--	--	--	HMDB0246549	--	Organic compounds	Organoheterocyclic compounds	Quinolines and derivatives	Nitroquinolines and derivatives	Animals
meta_160	Estriol 16.alpha.-(.beta.-D-glucuronide)	--	--	--	--	--	--	--	--	--	--	--	--	--
meta_161	Thioetheramide-PC	--	--	--	--	--	--	--	--	--	--	--	--	--
meta_162	D(-)-beta-hydroxy butyric acid	C01089	--	LMFA01050005	Fatty Acyls [FA]	Fatty Acids and Conjugates [FA01]	Hydroxy fatty acids [FA0105]	HMDB0000357	300-85-6	--	--	--	--	Microbe,Plants,Animals
meta_163	Erythritol	--	--	--	--	--	--	--	--	--	--	--	--	--
meta_164	4-Isopropylbenzoic acid	C06578	Xylene degradation(ko00622);;Metabolic pathways(ko01100);;Microbial metabolism in diverse environments(ko01120);;Degradation of aromatic compounds(ko01220)	--	--	--	--	HMDB0035268	536-66-3	Organic compounds	Lipids and lipid-like molecules	Prenol lipids	Monoterpenoids	Animals,Plants
meta_165	Tyramine	C00483	Tyrosine metabolism(ko00350);;Methane metabolism(ko00680);;Isoquinoline alkaloid biosynthesis(ko00950);;Biosynthesis of plant secondary metabolites(ko01060);;Biosynthesis of alkaloids derived from shikimate pathway(ko01063);;Metabolic pathways(ko01100);;Biosynthesis of secondary metabolites(ko01110);;Biosynthesis of cofactors(ko01240);;Neuroactive ligand-receptor interaction(ko04080);;Protein dig…	--	--	--	--	HMDB0000306	51-67-2	Organic compounds	Benzenoids	Benzene and substituted derivatives	Phenethylamines	Microbe,Animals,Plants
meta_166	Pantothenol	C05944	Pantothenate and CoA biosynthesis(ko00770)	LMFA08020198	Fatty Acyls [FA]	Fatty amides [FA08]	N-acyl amines [FA0802]	HMDB0004231	81-13-0	Organic compounds	Organic oxygen compounds	Organooxygen compounds	Alcohols and polyols	Animals
meta_167	N-Formylmethionine	C03145	Cysteine and methionine metabolism(ko00270)	--	--	--	--	HMDB0001015	4289-98-9	Organic compounds	Organic acids and derivatives	Carboxylic acids and derivatives	Amino acids, peptides, and analogues	Animals
meta_168	O-Phospho-L-threonine	C12147	Porphyrin metabolism(ko00860);;Metabolic pathways(ko01100)	--	--	--	--	HMDB0011185	1114-81-4	Organic compounds	Organic acids and derivatives	Carboxylic acids and derivatives	Amino acids, peptides, and analogues	Animals
meta_169	3-Aminosalicylic acid	--	--	--	--	--	--	HMDB0001972	570-23-0	Organic compounds	Benzenoids	Benzene and substituted derivatives	Benzoic acids and derivatives	Animals
meta_170	Glycitein	C14536	Isoflavonoid biosynthesis(ko00943);;Biosynthesis of secondary metabolites(ko01110)	LMPK12050104	Polyketides [PK]	Flavonoids [PK12]	Isoflavonoids [PK1205]	HMDB0005781	40957-83-3	Organic compounds	Phenylpropanoids and polyketides	Isoflavonoids	Isoflav-2-enes	Animals,Plants
meta_171	6-Mercaptopurine	C02380	Drug metabolism - other enzymes(ko00983);;Bile secretion(ko04976)	--	--	--	--	HMDB0015167	50-44-2	Organic compounds	Organoheterocyclic compounds	Imidazopyrimidines	Purines and purine derivatives	Animals
meta_172	5,2'-O-dimethyluridine	--	--	--	--	--	--	--	--	--	--	--	--	--
meta_173	gamma-Aminobutryic acid	--	--	--	--	--	--	--	--	--	--	--	--	--
meta_174	L-Lysine	C00047	Lysine biosynthesis(ko00300);;Lysine degradation(ko00310);;D-Amino acid metabolism(ko00470);;Biotin metabolism(ko00780);;Tropane, piperidine and pyridine alkaloid biosynthesis(ko00960);;Aminoacyl-tRNA biosynthesis(ko00970);;Biosynthesis of various other secondary metabolites(ko00997);;Biosynthesis of plant secondary metabolites(ko01060);;Biosynthesis of alkaloids derived from ornithine, lysine an…	--	--	--	--	HMDB0000182	56-87-1	Organic compounds	Organic acids and derivatives	Carboxylic acids and derivatives	Amino acids, peptides, and analogues	Microbe,Animals
meta_175	Cortisol 21-acetate	C02821	--	LMST02030093	Sterol Lipids [ST]	Steroids [ST02]	C21 steroids (gluco/mineralocorticoids, progestogins) and derivatives [ST0203]	--	--	--	--	--	--	--
meta_176	Betaine aldehyde	C00576	Glycine, serine and threonine metabolism(ko00260);;Metabolic pathways(ko01100)	--	--	--	--	HMDB0001252	7418-61-3	Organic compounds	Organic nitrogen compounds	Organonitrogen compounds	Quaternary ammonium salts	Animals
meta_177	gamma-L-Glutamyl-L-valine	--	--	--	--	--	--	HMDB0011172	2746-34-1	Organic compounds	Organic acids and derivatives	Carboxylic acids and derivatives	Amino acids, peptides, and analogues	Animals
meta_178	5-Hydroxy-L-lysine	C16741	Lysine degradation(ko00310);;Metabolic pathways(ko01100)	--	--	--	--	HMDB0000450	1190-94-9	Organic compounds	Organic acids and derivatives	Carboxylic acids and derivatives	Amino acids, peptides, and analogues	Microbe,Animals
meta_179	IS	--	--	--	--	--	--	--	--	--	--	--	--	--
meta_180	L-Cysteic acid	C00506	--	--	--	--	--	HMDB0002757	498-40-8	Organic compounds	Organic acids and derivatives	Carboxylic acids and derivatives	Amino acids, peptides, and analogues	Animals
meta_181	Arachidonic Acid (peroxide free)	--	--	--	--	--	--	--	--	--	--	--	--	--
meta_182	20-hydroxy-PGF2a	--	--	--	--	--	--	HMDB0004049	--	Organic compounds	Lipids and lipid-like molecules	Fatty Acyls	Eicosanoids	Animals
meta_183	Fructose 1-phosphate	--	--	--	--	--	--	HMDB0060467	--	Organic compounds	Organic oxygen compounds	Organooxygen compounds	Carbohydrates and carbohydrate conjugates	Microbe,Animals
meta_184	Chloroquine	C07625	--	--	--	--	--	HMDB0014746	54-05-7	Organic compounds	Organoheterocyclic compounds	Quinolines and derivatives	Aminoquinolines and derivatives	Animals
meta_185	Trimethylamine N-oxide	C01104	Methane metabolism(ko00680);;Metabolic pathways(ko01100);;Microbial metabolism in diverse environments(ko01120);;Two-component system(ko02020)	--	--	--	--	HMDB0000925	1184-78-7	Organic compounds	Organic nitrogen compounds	Organonitrogen compounds	Aminoxides	Animals
meta_186	1,2-Benzenedicarboxylic acid	C01606	Polycyclic aromatic hydrocarbon degradation(ko00624);;Metabolic pathways(ko01100);;Microbial metabolism in diverse environments(ko01120);;Degradation of aromatic compounds(ko01220);;ABC transporters(ko02010)	--	--	--	--	HMDB0002107	88-99-3	Organic compounds	Benzenoids	Benzene and substituted derivatives	Benzoic acids and derivatives	Animals,Plants
meta_187	3-Methoxy-4-Hydroxyphenylglycol Sulfate	--	--	--	--	--	--	HMDB0003332	71324-20-4	Organic compounds	Benzenoids	Phenols	Methoxyphenols	Animals
meta_188	6-Hydroxymelatonin	C05643	Tryptophan metabolism(ko00380)	--	--	--	--	HMDB0004081	2208-41-5	Organic compounds	Organoheterocyclic compounds	Indoles and derivatives	Hydroxyindoles	Animals
meta_189	Trp-Cys	--	--	--	--	--	--	HMDB0029080	--	Organic compounds	Organic acids and derivatives	Carboxylic acids and derivatives	Amino acids, peptides, and analogues	Animals
meta_190	Ginkgolide C	C07603	--	LMPR0104540003	Prenol Lipids [PR]	Isoprenoids [PR01]	C20 isoprenoids (diterpenes) [PR0104]	--	--	--	--	--	--	--
meta_191	3-Hydroxyflavone	C01495	Biosynthesis of plant secondary metabolites(ko01060)	--	--	--	--	HMDB0031816	577-85-5	Organic compounds	Phenylpropanoids and polyketides	Flavonoids	Flavones	Animals,Plants
meta_192	L-Arabitol	C00532	Pentose and glucuronate interconversions(ko00040);;Metabolic pathways(ko01100)	--	--	--	--	HMDB0001851	7643-75-6	Organic compounds	Organic oxygen compounds	Organooxygen compounds	Carbohydrates and carbohydrate conjugates	Microbe,Animals
meta_193	D-Pinitol	C03844	--	--	--	--	--	HMDB0034219	10284-63-6	Organic compounds	Organic oxygen compounds	Organooxygen compounds	Alcohols and polyols	Animals
meta_194	4,6-Diamino-5-formamidopyrimidine	C06502	--	--	--	--	--	HMDB0004816	5122-36-1	Organic compounds	Organoheterocyclic compounds	Diazines	Pyrimidines and pyrimidine derivatives	Animals
meta_195	6-Aminocaproic acid	C02378	Caprolactam degradation(ko00930);;Metabolic pathways(ko01100);;Microbial metabolism in diverse environments(ko01120)	LMFA01100035	Fatty Acyls [FA]	Fatty Acids and Conjugates [FA01]	Amino fatty acids [FA0110]	HMDB0001901	60-32-2	Organic compounds	Lipids and lipid-like molecules	Fatty Acyls	Fatty acids and conjugates	Animals
meta_196	Rosolic Acid	C14213	--	--	--	--	--	HMDB0248730	603-45-2	Organic compounds	Benzenoids	Benzene and substituted derivatives	Diphenylmethanes	Animals
meta_197	gamma-L-Glutamyl-L-glutamic acid	C05282	--	--	--	--	--	HMDB0011737	1116-22-9	Organic compounds	Organic acids and derivatives	Carboxylic acids and derivatives	Amino acids, peptides, and analogues	Animals
meta_198	Pro-Gln	--	--	--	--	--	--	HMDB0029015	--	Organic compounds	Organic acids and derivatives	Carboxylic acids and derivatives	Amino acids, peptides, and analogues	Animals
meta_199	Phytanic acid	C01607	--	LMPR0104010004	Prenol Lipids [PR]	Isoprenoids [PR01]	C20 isoprenoids (diterpenes) [PR0104]	HMDB0062520	--	Organic compounds	Lipids and lipid-like molecules	Prenol lipids	Diterpenoids	Animals
meta_200	1,3-Dimethyluric acid	--	--	--	--	--	--	HMDB0001857	944-73-0	Organic compounds	Organoheterocyclic compounds	Imidazopyrimidines	Purines and purine derivatives	Animals
meta_201	Acetylcholine	C01996	Glycerophospholipid metabolism(ko00564);;cAMP signaling pathway(ko04024);;Neuroactive ligand-receptor interaction(ko04080);;Synaptic vesicle cycle(ko04721);;Cholinergic synapse(ko04725);;Taste transduction(ko04742);;Regulation of actin cytoskeleton(ko04810);;Insulin secretion(ko04911);;Salivary secretion(ko04970);;Gastric acid secretion(ko04971);;Pancreatic secretion(ko04972);;Bile secretion(ko04…	--	--	--	--	HMDB0000895	51-84-3	Organic compounds	Organic nitrogen compounds	Organonitrogen compounds	Quaternary ammonium salts	Animals,Plants
meta_202	Androsterone sulfate	C04555	--	LMST05020001	Sterol Lipids [ST]	Steroid conjugates [ST05]	Sulfates [ST0502]	HMDB0002759	2479-86-9	Organic compounds	Lipids and lipid-like molecules	Steroids and steroid derivatives	Sulfated steroids	Animals
meta_203	Guanidineacetic acid	C00581	Glycine, serine and threonine metabolism(ko00260);;Arginine and proline metabolism(ko00330);;Metabolic pathways(ko01100)	--	--	--	--	HMDB0000128	352-97-6	Organic compounds	Organic acids and derivatives	Carboxylic acids and derivatives	Amino acids, peptides, and analogues	Animals
meta_204	Phe-Asn	--	--	--	--	--	--	HMDB0028990	39537-20-7	Organic compounds	Organic acids and derivatives	Carboxylic acids and derivatives	Amino acids, peptides, and analogues	Animals
meta_205	Pro-Gly	--	--	--	--	--	--	HMDB0011178	2578-57-6	Organic compounds	Organic acids and derivatives	Carboxylic acids and derivatives	Amino acids, peptides, and analogues	Animals
meta_206	N-Acetylmannosamine	C00645	--	--	--	--	--	HMDB0001129	7772-94-3	Organic compounds	Organic oxygen compounds	Organooxygen compounds	Carbohydrates and carbohydrate conjugates	Animals
meta_207	Pro-Glu	--	--	--	--	--	--	HMDB0029016	--	Organic compounds	Organic acids and derivatives	Carboxylic acids and derivatives	Amino acids, peptides, and analogues	Animals
meta_208	Erucamide	--	--	LMFA08010028	Fatty Acyls [FA]	Fatty amides [FA08]	Primary amides [FA0801]	--	--	--	--	--	--	--
meta_209	Methyl linolenate	--	--	--	--	--	--	HMDB0254600	--	Organic compounds	Lipids and lipid-like molecules	Fatty Acyls	Lineolic acids and derivatives	Animals
meta_210	Primidone	C07371	--	--	--	--	--	HMDB0014932	125-33-7	Organic compounds	Organoheterocyclic compounds	Diazines	Pyrimidines and pyrimidine derivatives	Animals
meta_211	Methyldopa	C07194	--	--	--	--	--	HMDB0011754	555-30-6	Organic compounds	Phenylpropanoids and polyketides	Phenylpropanoic acids	_	Animals
meta_212	Hydroxyproline	C01157	Arginine and proline metabolism(ko00330);;D-Amino acid metabolism(ko00470);;Metabolic pathways(ko01100);;ABC transporters(ko02010)	--	--	--	--	HMDB0000725	51-35-4	Organic compounds	Organic acids and derivatives	Carboxylic acids and derivatives	Amino acids, peptides, and analogues	Microbe,Animals
meta_213	Methyl 2-aminobenzoate	C20634	--	--	--	--	--	HMDB0029703	134-20-3	Organic compounds	Benzenoids	Benzene and substituted derivatives	Benzoic acids and derivatives	Animals,Plants
meta_214	Dihydro-4,4-dimethyl-2,3-furandione	C01125	--	--	--	--	--	--	--	--	--	--	--	--
meta_215	Glucuronolactone	C02670	--	--	--	--	--	HMDB0006355	32449-92-6	Organic compounds	Organoheterocyclic compounds	Furofurans	Isosorbides	Animals
meta_216	Leukotriene C4	C02166	Arachidonic acid metabolism(ko00590);;Metabolic pathways(ko01100);;Neuroactive ligand-receptor interaction(ko04080);;Fc epsilon RI signaling pathway(ko04664);;Serotonergic synapse(ko04726);;Bile secretion(ko04976);;Asthma(ko05310)	LMFA03020003	Fatty Acyls [FA]	Eicosanoids [FA03]	Leukotrienes [FA0302]	HMDB0001198	72025-60-6	Organic compounds	Organic acids and derivatives	Carboxylic acids and derivatives	Amino acids, peptides, and analogues	Animals
meta_217	Gly-Lys	--	--	--	--	--	--	HMDB0028846	--	Organic compounds	Organic acids and derivatives	Carboxylic acids and derivatives	Amino acids, peptides, and analogues	Animals
meta_218	Macluroxanthone	--	--	--	--	--	--	--	--	--	--	--	--	--
meta_219	1-Stearoyl-2-hydroxy-sn-glycero-3-phosphoethanolamine	C21484	Ferroptosis(ko04216)	LMGP02050001	Glycerophospholipids [GP]	Glycerophosphoethanolamines [GP02]	Monoacylglycerophosphoethanolamines [GP0205]	HMDB0011130	69747-55-3	Organic compounds	Lipids and lipid-like molecules	Glycerophospholipids	Glycerophosphoethanolamines	Microbe,Animals
meta_220	Clopidol	--	--	--	--	--	--	HMDB0250359	--	Organic compounds	Organoheterocyclic compounds	Pyridines and derivatives	Halopyridines	Animals
meta_221	Val-Thr	--	--	--	--	--	--	HMDB0029137	72636-02-3	Organic compounds	Organic acids and derivatives	Carboxylic acids and derivatives	Amino acids, peptides, and analogues	Animals
meta_222	Cyclopiazonic Acid	--	--	--	--	--	--	--	--	--	--	--	--	--
meta_223	Compactin	--	--	--	--	--	--	--	--	--	--	--	--	--
meta_224	D-Ribulose 1,5-bisphosphate	--	--	--	--	--	--	HMDB0244230	--	Organic compounds	Organic oxygen compounds	Organooxygen compounds	Carbohydrates and carbohydrate conjugates	Animals
meta_225	Salinomycin	--	--	--	--	--	--	HMDB0257465	--	Organic compounds	Lipids and lipid-like molecules	Prenol lipids	Terpene glycosides	Microbe,Animals
meta_226	.beta.-Homoproline	--	--	--	--	--	--	--	--	--	--	--	--	--
meta_227	Trimethobenzamide	C07178	--	--	--	--	--	HMDB0014800	138-56-7	Organic compounds	Benzenoids	Benzene and substituted derivatives	Benzoic acids and derivatives	Animals
meta_228	Dimethylbenzimidazole	C03114	Riboflavin metabolism(ko00740);;Porphyrin metabolism(ko00860);;Metabolic pathways(ko01100);;Biosynthesis of cofactors(ko01240)	--	--	--	--	HMDB0003701	582-60-5	Organic compounds	Organoheterocyclic compounds	Benzimidazoles	_	Animals
meta_229	L-Aspartic Acid	C00049	Arginine biosynthesis(ko00220);;Alanine, aspartate and glutamate metabolism(ko00250);;Glycine, serine and threonine metabolism(ko00260);;Monobactam biosynthesis(ko00261);;Cysteine and methionine metabolism(ko00270);;Lysine biosynthesis(ko00300);;Histidine metabolism(ko00340);;beta-Alanine metabolism(ko00410);;Cyanoamino acid metabolism(ko00460);;D-Amino acid metabolism(ko00470);;Carbon fixation i…	--	--	--	--	HMDB0000191	56-84-8	Organic compounds	Organic acids and derivatives	Carboxylic acids and derivatives	Amino acids, peptides, and analogues	Microbe,Animals
meta_230	Vanillin	--	--	--	--	--	--	HMDB0029665	121-32-4	Organic compounds	Organic oxygen compounds	Organooxygen compounds	Carbonyl compounds	Microbe,Animals
meta_231	Benzylazanium	--	--	--	--	--	--	--	--	--	--	--	--	--
meta_232	5-Hydroxyindoleacetate	C05635	Tryptophan metabolism(ko00380);;Metabolic pathways(ko01100);;Serotonergic synapse(ko04726)	--	--	--	--	HMDB0000763	54-16-0	Organic compounds	Organoheterocyclic compounds	Indoles and derivatives	Indolyl carboxylic acids and derivatives	Animals,Plants
meta_233	Acetoin	C00810	Butanoate metabolism(ko00650);;C5-Branched dibasic acid metabolism(ko00660);;Biosynthesis of secondary metabolites(ko01110)	LMFA12000064	Fatty Acyls [FA]	Oxygenated hydrocarbons [FA12]	-	HMDB0303161	--	Organic compounds	Organic oxygen compounds	Organooxygen compounds	Carbonyl compounds	Microbe,Animals
meta_234	Dioctyl phthalate	C03690	Chemical carcinogenesis - receptor activation(ko05207)	--	--	--	--	HMDB0249243	117-81-7	Organic compounds	Benzenoids	Benzene and substituted derivatives	Benzoic acids and derivatives	Microbe,Animals
meta_235	Thr-Leu	--	--	--	--	--	--	HMDB0029065	50299-12-2	Organic compounds	Organic acids and derivatives	Carboxylic acids and derivatives	Amino acids, peptides, and analogues	Animals
meta_236	L-Proline	C00148	Arginine and proline metabolism(ko00330);;Carbapenem biosynthesis(ko00332);;Prodigiosin biosynthesis(ko00333);;Novobiocin biosynthesis(ko00401);;Staurosporine biosynthesis(ko00404);;D-Amino acid metabolism(ko00470);;Aminoacyl-tRNA biosynthesis(ko00970);;Metabolic pathways(ko01100);;Biosynthesis of secondary metabolites(ko01110);;Biosynthesis of amino acids(ko01230);;ABC transporters(ko02010);;Pro…	--	--	--	--	HMDB0000162	147-85-3	Organic compounds	Organic acids and derivatives	Carboxylic acids and derivatives	Amino acids, peptides, and analogues	Microbe,Animals
meta_237	Vigabatrin	C07500	--	--	--	--	--	HMDB0015212	60643-86-9	Organic compounds	Organic acids and derivatives	Carboxylic acids and derivatives	Amino acids, peptides, and analogues	Animals
meta_238	Prazosin	C07368	--	--	--	--	--	HMDB0014600	19216-56-9	Organic compounds	Organoheterocyclic compounds	Diazinanes	Piperazines	Animals
meta_239	N-Acetyl-D-phenylalanine	C03519	Phenylalanine metabolism(ko00360);;Metabolic pathways(ko01100)	--	--	--	--	HMDB0000512	2018-61-3	Organic compounds	Organic acids and derivatives	Carboxylic acids and derivatives	Amino acids, peptides, and analogues	Microbe,Animals
meta_240	L-NG-Monomethylarginine	--	--	--	--	--	--	--	--	--	--	--	--	--
meta_241	Alizarin	C01474	--	--	--	--	--	HMDB0248144	--	Organic compounds	Benzenoids	Anthracenes	Anthraquinones	Animals,Plants
meta_242	D-Mannose	C00936	--	--	--	--	--	HMDB0000169	3458-28-4	Organic compounds	Organic oxygen compounds	Organooxygen compounds	Carbohydrates and carbohydrate conjugates	Microbe,Animals
meta_243	Tyr-Val	--	--	--	--	--	--	HMDB0029118	--	Organic compounds	Organic acids and derivatives	Carboxylic acids and derivatives	Amino acids, peptides, and analogues	Animals
meta_244	Lys-Phe	--	--	--	--	--	--	HMDB0028958	6235-35-4	Organic compounds	Organic acids and derivatives	Carboxylic acids and derivatives	Amino acids, peptides, and analogues	Animals
meta_245	Megestrol acetate	C08151	--	LMST02030118	Sterol Lipids [ST]	Steroids [ST02]	C21 steroids (gluco/mineralocorticoids, progestogins) and derivatives [ST0203]	--	--	--	--	--	--	--
meta_246	N-Phenylacetamide	C07565	--	--	--	--	--	HMDB0001250	55576-55-1	Organic compounds	Benzenoids	Benzene and substituted derivatives	_	Animals
meta_247	4-Pyridoxic acid	C00847	Vitamin B6 metabolism(ko00750);;Metabolic pathways(ko01100);;Microbial metabolism in diverse environments(ko01120)	--	--	--	--	HMDB0000017	82-82-6	Organic compounds	Organoheterocyclic compounds	Pyridines and derivatives	Pyridinecarboxylic acids and derivatives	Animals
meta_248	3-Butynoic acid	C06144	Butanoate metabolism(ko00650);;Metabolic pathways(ko01100)	--	--	--	--	--	--	--	--	--	--	--
meta_249	Nimodipine	C07267	--	--	--	--	--	HMDB0014537	66085-59-4	Organic compounds	Organoheterocyclic compounds	Pyridines and derivatives	Hydropyridines	Animals
meta_250	N6,N6,N6-Trimethyl-L-lysine	C03793	Lysine degradation(ko00310);;Metabolic pathways(ko01100)	--	--	--	--	HMDB0001325	19253-88-4	Organic compounds	Organic acids and derivatives	Carboxylic acids and derivatives	Amino acids, peptides, and analogues	Animals
meta_251	Phenethyl Caffeiate	--	--	--	--	--	--	--	--	--	--	--	--	--
meta_252	11(Z),14(Z)-Eicosadienoic Acid	--	--	--	--	--	--	--	--	--	--	--	--	--
meta_253	N-Methyltyramine	C02442	Tyrosine metabolism(ko00350);;Metabolic pathways(ko01100)	--	--	--	--	HMDB0003633	370-98-9	Organic compounds	Benzenoids	Benzene and substituted derivatives	Phenethylamines	Animals,Plants
meta_254	Cytidine 5'-monophosphate (CMP)	--	--	--	--	--	--	--	--	--	--	--	--	--
meta_255	(4Z,7Z,10Z,13Z,16Z,19Z)-4,7,10,13,1 6,19-Docosahexaenoic acid	--	--	--	--	--	--	--	--	--	--	--	--	--
meta_256	L-Fucose-1-phosphate	C02985	Fructose and mannose metabolism(ko00051);;Amino sugar and nucleotide sugar metabolism(ko00520);;Metabolic pathways(ko01100);;Biosynthesis of nucleotide sugars(ko01250)	--	--	--	--	HMDB0001265	16562-59-7	Organic compounds	Organic oxygen compounds	Organooxygen compounds	Carbohydrates and carbohydrate conjugates	Animals
meta_257	2-Amino-2-methyl-1,3-propanediol	C11260	--	--	--	--	--	HMDB0244975	115-69-5	Organic compounds	Organic nitrogen compounds	Organonitrogen compounds	Amines	Microbe,Animals
meta_258	DL-a-Hydroxybutyric acid	C05984	--	LMFA01050004	Fatty Acyls [FA]	Fatty Acids and Conjugates [FA01]	Hydroxy fatty acids [FA0105]	HMDB0000008	565-70-8	--	--	--	--	Microbe,Animals
meta_259	Daidzin	C10216	Isoflavonoid biosynthesis(ko00943)	LMPK12050013	Polyketides [PK]	Flavonoids [PK12]	Isoflavonoids [PK1205]	HMDB0033991	552-66-9	Organic compounds	Phenylpropanoids and polyketides	Isoflavonoids	Isoflavonoid O-glycosides	Animals
meta_260	Arg-Ile	--	--	--	--	--	--	HMDB0028712	62632-70-6	Organic compounds	Organic acids and derivatives	Carboxylic acids and derivatives	Amino acids, peptides, and analogues	Animals
meta_261	(+-)8,9-DHET	--	--	--	--	--	--	--	--	--	--	--	--	--
meta_262	DL-lactate	--	--	--	--	--	--	--	--	--	--	--	--	--
meta_263	D-Fructose	C10906	--	--	--	--	--	--	--	--	--	--	--	--
meta_264	N.alpha.-Acetyl-L-lysine	--	--	--	--	--	--	--	--	--	--	--	--	--
meta_265	Methoxyacetic acid	--	--	--	--	--	--	HMDB0041929	625-45-6	Organic compounds	Organic acids and derivatives	Carboxylic acids and derivatives	Carboxylic acids	Animals
meta_266	His-Thr	--	--	--	--	--	--	HMDB0028895	142879-28-5	Organic compounds	Organic acids and derivatives	Carboxylic acids and derivatives	Amino acids, peptides, and analogues	Animals
meta_267	4-Hydroxycinnamic acid	C00811	Ubiquinone and other terpenoid-quinone biosynthesis(ko00130);;Tyrosine metabolism(ko00350);;Phenylpropanoid biosynthesis(ko00940);;Isoquinoline alkaloid biosynthesis(ko00950);;Biosynthesis of phenylpropanoids(ko01061);;Metabolic pathways(ko01100);;Biosynthesis of secondary metabolites(ko01110);;Degradation of aromatic compounds(ko01220)	--	--	--	--	HMDB0002035	501-98-4	Organic compounds	Phenylpropanoids and polyketides	Cinnamic acids and derivatives	Hydroxycinnamic acids and derivatives	Microbe,Animals,Plants
meta_268	1-Deoxy-D-xylulose 5-phosphate	C11437	Cysteine and methionine metabolism(ko00270);;Thiamine metabolism(ko00730);;Terpenoid backbone biosynthesis(ko00900);;Biosynthesis of plant secondary metabolites(ko01060);;Biosynthesis of terpenoids and steroids(ko01062);;Biosynthesis of alkaloids derived from terpenoid and polyketide(ko01066);;Biosynthesis of plant hormones(ko01070);;Metabolic pathways(ko01100);;Biosynthesis of secondary metaboli…	--	--	--	--	HMDB0001213	190079-18-6	Organic compounds	Organic oxygen compounds	Organooxygen compounds	Carbohydrates and carbohydrate conjugates	Animals
meta_269	(Z)-4-Decen-1-ol	--	--	LMFA05000648	Fatty Acyls [FA]	Fatty alcohols [FA05]	-	HMDB0032206	57074-37-0	Organic compounds	Lipids and lipid-like molecules	Fatty Acyls	Fatty alcohols	Animals
meta_270	Phenylacetylglycine	C05598	Phenylalanine metabolism(ko00360)	--	--	--	--	HMDB0000821	500-98-1	Organic compounds	Organic acids and derivatives	Carboxylic acids and derivatives	Amino acids, peptides, and analogues	Microbe,Animals
meta_271	Dantrolene	C06939	--	--	--	--	--	--	--	--	--	--	--	--
meta_272	5-Oxo-ETE	C14732	Arachidonic acid metabolism(ko00590)	LMFA03060011	Fatty Acyls [FA]	Eicosanoids [FA03]	Hydroxy/hydroperoxyeicosatetraenoic acids [FA0306]	HMDB0010217	126432-17-5	Organic compounds	Lipids and lipid-like molecules	Fatty Acyls	Fatty acids and conjugates	Animals
meta_273	3-Methoxytyramine	C05587	Tyrosine metabolism(ko00350);;Betalain biosynthesis(ko00965);;Biosynthesis of alkaloids derived from shikimate pathway(ko01063);;Metabolic pathways(ko01100);;Dopaminergic synapse(ko04728)	--	--	--	--	HMDB0000022	554-52-9	Organic compounds	Benzenoids	Phenols	Methoxyphenols	Animals,Plants
meta_274	3-Hydroxykynurenine	C02794	--	--	--	--	--	HMDB0000732	484-78-6	Organic compounds	Organic oxygen compounds	Organooxygen compounds	Carbonyl compounds	Animals
meta_275	N,N-Dimethylaniline	C02846	--	--	--	--	--	HMDB0001020	121-69-7	Organic compounds	Organic nitrogen compounds	Organonitrogen compounds	Amines	Animals
meta_276	Aminopterin	D02527	--	--	--	--	--	HMDB0001833	54-62-6	Organic compounds	Organoheterocyclic compounds	Pteridines and derivatives	Pterins and derivatives	Animals
meta_277	Benzylbutylphthalate	--	--	--	--	--	--	--	--	--	--	--	--	--
meta_278	1-Palmitoyl Lysophosphatidic Acid	--	--	LMGP10050006	Glycerophospholipids [GP]	Glycerophosphates [GP10]	Monoacylglycerophosphates [GP1005]	HMDB07853	--	--	--	--	--	Microbe
meta_279	1-O-(cis-9-Octadecenyl)-2-O-acetyl-sn-glycero-3-phosphocholine	--	--	--	--	--	--	--	--	--	--	--	--	--
meta_280	Pro-Trp	--	--	--	--	--	--	HMDB0029028	--	Organic compounds	Organic acids and derivatives	Carboxylic acids and derivatives	Amino acids, peptides, and analogues	Animals
meta_281	Acetic acid, phenyl ester	C15583	--	--	--	--	--	HMDB0040733	122-79-2	Organic compounds	Benzenoids	Phenol esters	_	Microbe,Animals
meta_282	3-Methylindole	C08313	Tryptophan metabolism(ko00380)	--	--	--	--	HMDB0000466	83-34-1	Organic compounds	Organoheterocyclic compounds	Indoles and derivatives	Indoles	Animals,Plants
meta_283	Deoxyadenosine	C00559	Purine metabolism(ko00230);;Metabolic pathways(ko01100);;Nucleotide metabolism(ko01232);;ABC transporters(ko02010)	--	--	--	--	HMDB0000101	958-09-8	Organic compounds	Nucleosides, nucleotides, and analogues	Purine nucleosides	Purine 2'-deoxyribonucleosides	Microbe,Animals
meta_284	9-OxoODE	--	--	LMFA02000251	Fatty Acyls [FA]	Octadecanoids [FA02]	Other Octadecanoids [FA0200]	--	--	--	--	--	--	--
meta_285	Malonic acid	C04025	Fatty acid biosynthesis(ko00061);;Pyrimidine metabolism(ko00240);;beta-Alanine metabolism(ko00410);;Metabolic pathways(ko01100);;Fatty acid metabolism(ko01212)	LMFA01170041	Fatty Acyls [FA]	Fatty Acids and Conjugates [FA01]	Dicarboxylic acids [FA0117]	HMDB0000691	141-82-2	Organic compounds	Organic acids and derivatives	Carboxylic acids and derivatives	Dicarboxylic acids and derivatives	Microbe,Animals,Plants
meta_286	Guanidine	C17349	--	--	--	--	--	HMDB0001842	50-01-1	Organic compounds	Organic nitrogen compounds	Organonitrogen compounds	Guanidines	Animals
meta_287	Gln-Asn	--	--	--	--	--	--	HMDB0028792	14608-79-8	Organic compounds	Organic acids and derivatives	Carboxylic acids and derivatives	Amino acids, peptides, and analogues	Animals
meta_288	2'-Deoxyuridine	--	--	--	--	--	--	--	--	--	--	--	--	--
meta_289	L-leucyl-L-proline	--	--	--	--	--	--	HMDB0011175	6403-35-6	Organic compounds	Organic acids and derivatives	Carboxylic acids and derivatives	Amino acids, peptides, and analogues	Animals
meta_290	Dulcin	--	--	--	--	--	--	HMDB0040616	160955-43-1	Organic compounds	Lipids and lipid-like molecules	Prenol lipids	Terpene glycosides	Animals
meta_291	4-Hydroxybenzaldehyde	C00633	Bisphenol degradation(ko00363);;Toluene degradation(ko00623);;Aminobenzoate degradation(ko00627);;Biosynthesis of phenylpropanoids(ko01061);;Metabolic pathways(ko01100);;Microbial metabolism in diverse environments(ko01120)	--	--	--	--	HMDB0011718	123-08-0	Organic compounds	Organic oxygen compounds	Organooxygen compounds	Carbonyl compounds	Animals,Plants,Microbe
meta_292	Hesperetin	C01709	Flavonoid biosynthesis(ko00941)	LMPK12140003	Polyketides [PK]	Flavonoids [PK12]	Flavanones [PK1214]	HMDB0005782	520-33-2	Organic compounds	Phenylpropanoids and polyketides	Flavonoids	O-methylated flavonoids	Animals
meta_293	Pectin (Galacturonic acid)	--	--	--	--	--	--	--	--	--	--	--	--	--
meta_294	Anthranilic acid (Vitamin L1)	--	--	--	--	--	--	--	--	--	--	--	--	--
meta_295	Lys-Asp	--	--	--	--	--	--	HMDB0028947	20556-18-7	Organic compounds	Organic acids and derivatives	Carboxylic acids and derivatives	Amino acids, peptides, and analogues	Animals
meta_296	Mephentermine	C07889	--	--	--	--	--	HMDB0015452	100-92-5	Organic compounds	Benzenoids	Benzene and substituted derivatives	Phenethylamines	Animals
meta_297	alpha-N-Acetyl-L-glutamine	--	--	--	--	--	--	--	--	--	--	--	--	--
meta_298	Lys-Asn	--	--	--	--	--	--	HMDB0028946	19908-06-6	Organic compounds	Organic acids and derivatives	Carboxylic acids and derivatives	Amino acids, peptides, and analogues	Animals
meta_299	Cyclohexylsulfamate	C02824	Caprolactam degradation(ko00930);;Microbial metabolism in diverse environments(ko01120)	--	--	--	--	HMDB0031340	100-88-9	Organic compounds	Organic acids and derivatives	Sulfamic acid derivatives	Cyclamates	Animals
meta_300	Leu-Trp	--	--	--	--	--	--	HMDB0028940	--	Organic compounds	Organic acids and derivatives	Carboxylic acids and derivatives	Amino acids, peptides, and analogues	Animals
meta_301	Stearic acid	C01530	Fatty acid biosynthesis(ko00061);;Biosynthesis of unsaturated fatty acids(ko01040);;Biosynthesis of plant secondary metabolites(ko01060);;Metabolic pathways(ko01100);;Phototransduction - fly(ko04745)	LMFA01010018	Fatty Acyls [FA]	Fatty Acids and Conjugates [FA01]	Straight chain fatty acids [FA0101]	HMDB0000827	57-11-4	Organic compounds	Lipids and lipid-like molecules	Fatty Acyls	Fatty acids and conjugates	Microbe,Animals,Plants
meta_302	13(S)-HODE	--	--	--	--	--	--	--	--	--	--	--	--	--
meta_303	Hydroxyisocaproic acid	--	--	LMFA01050381	Fatty Acyls [FA]	Fatty Acids and Conjugates [FA01]	Hydroxy fatty acids [FA0105]	HMDB0000665	498-36-2	Organic compounds	Lipids and lipid-like molecules	Fatty Acyls	Fatty acids and conjugates	Microbe,Animals
meta_304	Antipyrine	C13244	--	--	--	--	--	HMDB0015503	60-80-0	Organic compounds	Organoheterocyclic compounds	Azoles	Pyrazoles	Animals
meta_305	Pravastatin	C01844	Bile secretion(ko04976)	LMFA05000695	Fatty Acyls [FA]	Fatty alcohols [FA05]	-	HMDB0005022	81093-37-0	Organic compounds	Organic acids and derivatives	Hydroxy acids and derivatives	Medium-chain hydroxy acids and derivatives	Animals
meta_306	N-Acetyl-D-lactosamine	--	--	--	--	--	--	--	--	--	--	--	--	--
meta_307	Coniferol	C15572	Aminobenzoate degradation(ko00627);;Microbial metabolism in diverse environments(ko01120)	--	--	--	--	HMDB0001398	90-05-1	Organic compounds	Benzenoids	Phenols	Methoxyphenols	Microbe,Animals,Plants
meta_308	Propazine	C14312	--	--	--	--	--	HMDB0256821	--	Organic compounds	Organoheterocyclic compounds	Triazines	Aminotriazines	Animals
meta_309	3b-Hydroxy-5-cholenoic acid	--	--	LMST04010201	Sterol Lipids [ST]	Bile acids and derivatives [ST04]	C24 bile acids, alcohols, and derivatives [ST0401]	HMDB0000308	5255-17-4	Organic compounds	Lipids and lipid-like molecules	Steroids and steroid derivatives	Bile acids, alcohols and derivatives	Animals
meta_310	Imidazole	C01589	--	--	--	--	--	HMDB0001525	288-32-4	Organic compounds	Organoheterocyclic compounds	Azoles	Imidazoles	Animals,Plants
meta_311	2-Ethoxyethanol	C14687	--	--	--	--	--	HMDB0031213	110-80-5	Organic compounds	Organic oxygen compounds	Organooxygen compounds	Ethers	Animals
meta_312	N-Oleoylethanolamine	C20792	cAMP signaling pathway(ko04024)	LMFA08040015	Fatty Acyls [FA]	Fatty amides [FA08]	N-acyl ethanolamines (endocannabinoids) [FA0804]	HMDB0002088	111-58-0	Organic compounds	Organic nitrogen compounds	Organonitrogen compounds	Amines	Animals
meta_313	3-Methylglutaric acid	--	--	LMFA01170117	Fatty Acyls [FA]	Fatty Acids and Conjugates [FA01]	Dicarboxylic acids [FA0117]	HMDB0000752	626-51-7	Organic compounds	Lipids and lipid-like molecules	Fatty Acyls	Fatty acids and conjugates	Animals
meta_314	Glycerol 3-phosphate	C00093	Glycerolipid metabolism(ko00561);;Glycerophospholipid metabolism(ko00564);;Metabolic pathways(ko01100);;Biosynthesis of secondary metabolites(ko01110);;ABC transporters(ko02010);;Choline metabolism in cancer(ko05231)	--	--	--	--	HMDB0000126	57-03-4	Organic compounds	Lipids and lipid-like molecules	Glycerophospholipids	Glycerophosphates	Microbe,Animals
meta_315	Sedoheptulose	C08355	--	--	--	--	--	HMDB0003219	470-46-2	Organic compounds	Organic oxygen compounds	Organooxygen compounds	Carbohydrates and carbohydrate conjugates	Animals
meta_316	Thymidine	C00214	Pyrimidine metabolism(ko00240);;Metabolic pathways(ko01100);;Nucleotide metabolism(ko01232)	--	--	--	--	HMDB0000273	50-89-5	Organic compounds	Nucleosides, nucleotides, and analogues	Pyrimidine nucleosides	Pyrimidine 2'-deoxyribonucleosides	Microbe,Animals
meta_317	Taurolithocholic acid	C02592	--	LMST05040003	Sterol Lipids [ST]	Steroid conjugates [ST05]	Taurine conjugates [ST0504]	HMDB0000722	516-90-5	Organic compounds	Lipids and lipid-like molecules	Steroids and steroid derivatives	Bile acids, alcohols and derivatives	Animals
meta_318	Phenytoin	C07443	--	--	--	--	--	HMDB0014397	57-41-0	Organic compounds	Organoheterocyclic compounds	Azolidines	Imidazolidines	Animals
meta_319	Hexanoylglycine	--	--	--	--	--	--	HMDB0000701	24003-67-6	Organic compounds	Organic acids and derivatives	Carboxylic acids and derivatives	Amino acids, peptides, and analogues	Animals
meta_320	Salicylamide	--	--	--	--	--	--	HMDB0015687	65-45-2	Organic compounds	Benzenoids	Phenols	1-hydroxy-4-unsubstituted benzenoids	Microbe,Animals
meta_321	L-Dopa	C00355	Tyrosine metabolism(ko00350);;Isoquinoline alkaloid biosynthesis(ko00950);;Betalain biosynthesis(ko00965);;Biosynthesis of plant secondary metabolites(ko01060);;Biosynthesis of alkaloids derived from shikimate pathway(ko01063);;Metabolic pathways(ko01100);;Biosynthesis of secondary metabolites(ko01110);;Dopaminergic synapse(ko04728);;Prolactin signaling pathway(ko04917);;Parkinson disease(ko05012…	--	--	--	--	HMDB0000181	59-92-7	Organic compounds	Organic acids and derivatives	Carboxylic acids and derivatives	Amino acids, peptides, and analogues	Animals
meta_322	Oleoyl dopamine	--	--	--	--	--	--	--	--	--	--	--	--	--
meta_323	Flavin mononucleotide (FMN)	--	--	--	--	--	--	--	--	--	--	--	--	--
meta_324	3-Hydorxy-3-methylglutaric acid	C03761	--	--	--	--	--	HMDB0000355	503-49-1	Organic compounds	Lipids and lipid-like molecules	Fatty Acyls	Fatty acids and conjugates	Animals,Plants
meta_325	NG,NG-dimethyl-L-arginine(ADMA)	--	--	--	--	--	--	--	--	--	--	--	--	--
meta_326	Hippuric acid, methyl ester	--	--	--	--	--	--	--	--	--	--	--	--	--
meta_327	Lys-Leu	--	--	--	--	--	--	HMDB0028955	7369-79-1	Organic compounds	Organic acids and derivatives	Carboxylic acids and derivatives	Amino acids, peptides, and analogues	Animals
meta_328	Val-Ala	--	--	--	--	--	--	HMDB0029120	27493-61-4	Organic compounds	Organic acids and derivatives	Carboxylic acids and derivatives	Amino acids, peptides, and analogues	Animals
meta_329	N-Acetyl-L-alanine	--	--	--	--	--	--	--	--	--	--	--	--	--
meta_330	Bufexamac	--	--	--	--	--	--	--	--	--	--	--	--	--
meta_331	5-Methoxyindoleacetate	C05660	Tryptophan metabolism(ko00380)	--	--	--	--	HMDB0004096	3471-31-6	Organic compounds	Organoheterocyclic compounds	Indoles and derivatives	Indolyl carboxylic acids and derivatives	Animals
meta_332	12-Oxo-2,3-dinor-10,15-phytodienoic acid	--	--	--	--	--	--	HMDB0032090	197247-23-7	Organic compounds	Lipids and lipid-like molecules	Fatty Acyls	Eicosanoids	Animals
meta_333	Hycanthone	--	--	--	--	--	--	HMDB0253234	3105-97-3	Organic compounds	Organoheterocyclic compounds	Thiochromenes	_	Animals
meta_334	Val-Gln	--	--	--	--	--	--	HMDB0029125	42854-54-6	Organic compounds	Organic acids and derivatives	Carboxylic acids and derivatives	Amino acids, peptides, and analogues	Animals
meta_335	Phthalic acid Mono-2-ethylhexyl Ester	C03343	--	--	--	--	--	HMDB0013248	4376-20-9	Organic compounds	Benzenoids	Benzene and substituted derivatives	Benzoic acids and derivatives	Animals
meta_336	N1,N12-Diacetylspermine	C03413	--	--	--	--	--	HMDB0002172	61345-83-3	Organic compounds	Organic acids and derivatives	Carboximidic acids and derivatives	Carboximidic acids	Animals
meta_337	Val-Gly	--	--	--	--	--	--	HMDB0029127	686-43-1	Organic compounds	Organic acids and derivatives	Carboxylic acids and derivatives	Amino acids, peptides, and analogues	Animals
meta_338	Procaterol	--	--	--	--	--	--	HMDB0015453	72332-33-3	Organic compounds	eterocyclic compounds	Quinolines and derivatives	Quinolones and derivatives	Animals
meta_339	Dihydrocapsaicin	C16952	--	LMFA08020318	Fatty Acyls [FA]	Fatty amides [FA08]	N-acyl amines [FA0802]	HMDB0038457	19408-84-5	Organic compounds	Benzenoids	Phenols	Methoxyphenols	Animals,Plants
meta_340	Val-Glu	--	--	--	--	--	--	HMDB0029126	3062-07-5	Organic compounds	Organic acids and derivatives	Carboxylic acids and derivatives	Amino acids, peptides, and analogues	Animals
meta_341	Anastrozole	C08159	--	--	--	--	--	HMDB0015348	120511-73-1	Organic compounds	Benzenoids	Benzene and substituted derivatives	Phenylpropanes	Animals
meta_342	1,3-Dipropyl-8-cyclopentylxanthine [DPCPX]	--	--	--	--	--	--	--	--	--	--	--	--	--
meta_343	Securinine	--	--	--	--	--	--	--	--	--	--	--	--	--
meta_344	PGF3a	C06476	--	LMFA03010138	Fatty Acyls [FA]	Eicosanoids [FA03]	Prostaglandins [FA0301]	HMDB0002122	745-64-2	Organic compounds	Lipids and lipid-like molecules	Fatty Acyls	Eicosanoids	Animals
meta_345	D-gluconate	C00257	Pentose phosphate pathway(ko00030);;Metabolic pathways(ko01100);;Biosynthesis of secondary metabolites(ko01110);;Microbial metabolism in diverse environments(ko01120);;Carbon metabolism(ko01200)	--	--	--	--	HMDB0000625	526-95-4	Organic compounds	Organic oxygen compounds	Organooxygen compounds	Carbohydrates and carbohydrate conjugates	Microbe,Animals
meta_346	3-Methylthiopropionate	C08276	Cysteine and methionine metabolism(ko00270);;Sulfur metabolism(ko00920);;Metabolic pathways(ko01100)	LMFA01130006	Fatty Acyls [FA]	Fatty Acids and Conjugates [FA01]	Thia fatty acids [FA0113]	HMDB0001527	646-01-5	Organic compounds	Lipids and lipid-like molecules	Fatty Acyls	Fatty acids and conjugates	Animals,Microbe
meta_347	2-Oxoadipic acid	C00322	Lysine biosynthesis(ko00300);;Lysine degradation(ko00310);;Tryptophan metabolism(ko00380);;Methane metabolism(ko00680);;Metabolic pathways(ko01100);;Biosynthesis of secondary metabolites(ko01110);;Microbial metabolism in diverse environments(ko01120);;2-Oxocarboxylic acid metabolism(ko01210);;Biosynthesis of amino acids(ko01230);;Biosynthesis of cofactors(ko01240)	LMFA01170121	Fatty Acyls [FA]	Fatty Acids and Conjugates [FA01]	Dicarboxylic acids [FA0117]	HMDB0000225	3184-35-8	Organic compounds	Organic acids and derivatives	Keto acids and derivatives	Medium-chain keto acids and derivatives	Microbe,Animals
meta_348	Indolelactic acid	C02043	--	--	--	--	--	HMDB0000671	7417-65-4	Organic compounds	Organoheterocyclic compounds	Indoles and derivatives	Indolyl carboxylic acids and derivatives	Animals
meta_349	5'-Deoxyadenosine	C05198	--	--	--	--	--	HMDB0001983	4754-39-6	Organic compounds	Nucleosides, nucleotides, and analogues	5'-deoxyribonucleosides	_	Microbe,Animals
meta_350	DL-Vanillylmandelic acid	C05584	--	--	--	--	--	HMDB0000291	13244-77-4	Organic compounds	Benzenoids	Phenols	Methoxyphenols	Animals
meta_351	Ser-Ile	--	--	--	--	--	--	HMDB0029042	91086-51-0	Organic compounds	Organic acids and derivatives	Carboxylic acids and derivatives	Amino acids, peptides, and analogues	Animals
meta_352	Tyr-Ser	--	--	--	--	--	--	HMDB0029114	--	Organic compounds	Organic acids and derivatives	Carboxylic acids and derivatives	Amino acids, peptides, and analogues	Animals
meta_353	Acetyl Tyrosine Ethyl Ester	--	--	--	--	--	--	--	--	--	--	--	--	--
meta_354	Homoveratric acid	--	--	--	--	--	--	HMDB0000434	93-40-3	Organic compounds	Benzenoids	Benzene and substituted derivatives	Methoxybenzenes	Animals
meta_355	3-Acetyl-11-keto-.beta.-boswellic acid	--	--	--	--	--	--	--	--	--	--	--	--	--
meta_356	Capsaicin	C06866	Biosynthesis of various alkaloids(ko00996);;Biosynthesis of plant secondary metabolites(ko01060);;Biosynthesis of alkaloids derived from shikimate pathway(ko01063);;Metabolic pathways(ko01100);;Biosynthesis of secondary metabolites(ko01110);;Inflammatory mediator regulation of TRP channels(ko04750)	LMFA08020085	Fatty Acyls [FA]	Fatty amides [FA08]	N-acyl amines [FA0802]	HMDB0002227	404-86-4	Organic compounds	Benzenoids	Phenols	Methoxyphenols	Animals,Plants
meta_357	3-Methylphenylacetic acid	--	--	--	--	--	--	HMDB0002222	621-36-3	Organic compounds	Benzenoids	Benzene and substituted derivatives	Toluenes	Animals
meta_358	Pentobarbital	C07423	--	--	--	--	--	HMDB0304826	--	Organic compounds	Organoheterocyclic compounds	Diazines	Pyrimidines and pyrimidine derivatives	Animals
meta_359	3-Phenylpropanoic acid	C05629	Phenylalanine metabolism(ko00360);;Metabolic pathways(ko01100);;Microbial metabolism in diverse environments(ko01120);;Degradation of aromatic compounds(ko01220)	--	--	--	--	HMDB0000764	501-52-0	Organic compounds	Phenylpropanoids and polyketides	Phenylpropanoic acids	_	Animals,Plants
meta_360	p-Hydroxycinnamaldehyde	C05608	Phenylpropanoid biosynthesis(ko00940);;Biosynthesis of phenylpropanoids(ko01061);;Metabolic pathways(ko01100);;Biosynthesis of secondary metabolites(ko01110)	--	--	--	--	HMDB0040986	20711-53-9	Organic compounds	Phenylpropanoids and polyketides	Cinnamaldehydes	_	Animals,Plants
meta_361	Methylguanidine	C02294	--	--	--	--	--	HMDB0001522	471-29-4	Organic compounds	Organic nitrogen compounds	Organonitrogen compounds	Guanidines	Animals
meta_362	D-Quinovose	--	--	--	--	--	--	HMDB0247051	3615-41-6	Organic compounds	Organic oxygen compounds	Organooxygen compounds	Carbohydrates and carbohydrate conjugates	Animals
meta_363	Ibuprofen	C01588	--	--	--	--	--	HMDB0001925	15687-27-1	Organic compounds	Phenylpropanoids and polyketides	Phenylpropanoic acids	_	Animals
meta_364	Cyclopentolate	C06932	--	--	--	--	--	HMDB0015114	512-15-2	Organic compounds	Benzenoids	Benzene and substituted derivatives	_	Animals
meta_365	Pyridoxal (Vitamin B6)	--	--	--	--	--	--	--	--	--	--	--	--	--
meta_366	5-Hydroxytryptophan	C00643	Tryptophan metabolism(ko00380);;Biosynthesis of alkaloids derived from shikimate pathway(ko01063);;Metabolic pathways(ko01100);;Axon regeneration(ko04361);;Serotonergic synapse(ko04726)	--	--	--	--	HMDB0000472	4350-09-8	Organic compounds	Organoheterocyclic compounds	Indoles and derivatives	Tryptamines and derivatives	Animals
meta_367	Cantharidin	--	--	--	--	--	--	HMDB0249592	--	Organic compounds	Organoheterocyclic compounds	Furofurans	_	Animals
meta_368	(-)-Medicarpin	C10503	Isoflavonoid biosynthesis(ko00943);;Biosynthesis of phenylpropanoids(ko01061);;Metabolic pathways(ko01100);;Biosynthesis of secondary metabolites(ko01110)	LMPK12070028	Polyketides [PK]	Flavonoids [PK12]	Pterocarpans [PK1207]	--	--	--	--	--	--	--
meta_369	Stearidonic Acid	C16300	alpha-Linolenic acid metabolism(ko00592);;Biosynthesis of secondary metabolites(ko01110)	LMFA01030357	Fatty Acyls [FA]	Fatty Acids and Conjugates [FA01]	Unsaturated fatty acids [FA0103]	HMDB0006547	20290-75-9	Organic compounds	Lipids and lipid-like molecules	Fatty Acyls	Lineolic acids and derivatives	Animals,Microbe
meta_370	DL-Homoserine	--	--	--	--	--	--	--	--	--	--	--	--	--
meta_371	Salidroside	--	--	--	--	--	--	HMDB0257463	--	Organic compounds	Organic oxygen compounds	Organooxygen compounds	Carbohydrates and carbohydrate conjugates	Animals
meta_372	9R,10S-EpOME	C14825	Linoleic acid metabolism(ko00591);;Metabolic pathways(ko01100)	LMFA02000283	Fatty Acyls [FA]	Octadecanoids [FA02]	Other Octadecanoids [FA0200]	HMDB04701	--	--	--	--	--	Plants
meta_373	L-homocysteic acid	C16511	Neuroactive ligand-receptor interaction(ko04080)	--	--	--	--	HMDB0002205	14857-77-3	Organic compounds	Organic acids and derivatives	Carboxylic acids and derivatives	Amino acids, peptides, and analogues	Animals
meta_374	Ala-Asp	--	--	--	--	--	--	HMDB0028683	20727-65-5	Organic compounds	Organic acids and derivatives	Peptidomimetics	Hybrid peptides	Animals
meta_375	Trans-4-Hydroxy-L-proline	C01157	Arginine and proline metabolism(ko00330);;D-Amino acid metabolism(ko00470);;Metabolic pathways(ko01100);;ABC transporters(ko02010)	--	--	--	--	HMDB0000725	51-35-4	Organic compounds	Organic acids and derivatives	Carboxylic acids and derivatives	Amino acids, peptides, and analogues	Microbe,Animals
meta_376	Succinylacetone	--	--	--	--	--	--	HMDB0000635	51568-18-4	Organic compounds	Organic acids and derivatives	Keto acids and derivatives	Medium-chain keto acids and derivatives	Animals
meta_377	Osthol	C09280	--	--	--	--	--	HMDB0302150	--	Organic compounds	Phenylpropanoids and polyketides	Coumarins and derivatives	_	Animals,Plants
meta_378	Ethylmalonic acid	--	--	LMFA01170105	Fatty Acyls [FA]	Fatty Acids and Conjugates [FA01]	Dicarboxylic acids [FA0117]	HMDB0000622	601-75-2	Organic compounds	Lipids and lipid-like molecules	Fatty Acyls	Fatty acids and conjugates	Animals
meta_379	L-Histidinol	C00860	Histidine metabolism(ko00340);;Metabolic pathways(ko01100);;Biosynthesis of secondary metabolites(ko01110);;Biosynthesis of amino acids(ko01230)	--	--	--	--	HMDB0003431	4836-52-6	Organic compounds	Organic nitrogen compounds	Organonitrogen compounds	Amines	Microbe,Animals
meta_380	Thr-Glu	--	--	--	--	--	--	HMDB0029060	54532-73-9	Organic compounds	Organic acids and derivatives	Carboxylic acids and derivatives	Amino acids, peptides, and analogues	Animals
meta_381	Nicotinuric acid	C05380	Nicotinate and nicotinamide metabolism(ko00760)	--	--	--	--	HMDB0003269	583-08-4	Organic compounds	Organic acids and derivatives	Carboxylic acids and derivatives	Amino acids, peptides, and analogues	Animals
meta_382	Fosfomycin	--	--	--	--	--	--	HMDB0242559	--	Organic compounds	Organic acids and derivatives	Organic phosphonic acids and derivatives	Organic phosphonic acids	Animals
meta_383	4-Hydroxy-3-methoxycinnamaldehyde	C02666	Phenylpropanoid biosynthesis(ko00940);;Biosynthesis of phenylpropanoids(ko01061);;Metabolic pathways(ko01100);;Biosynthesis of secondary metabolites(ko01110)	--	--	--	--	HMDB0141782	20649-42-7	Organic compounds	Benzenoids	Phenols	Methoxyphenols	Microbe,Animals,Plants
meta_384	3-Cyano-L-alanine	C02512	Cyanoamino acid metabolism(ko00460);;Metabolic pathways(ko01100);;Biosynthesis of secondary metabolites(ko01110)	--	--	--	--	HMDB0060245	6232-19-5	Organic compounds	Organic acids and derivatives	Carboxylic acids and derivatives	Amino acids, peptides, and analogues	Animals
meta_385	D-4-Hydroxyphenylglycine	--	--	--	--	--	--	--	--	--	--	--	--	--
meta_386	Ribitol	C00474	Pentose and glucuronate interconversions(ko00040);;Riboflavin metabolism(ko00740);;Metabolic pathways(ko01100)	--	--	--	--	HMDB0000508	488-81-3	Organic compounds	Organic oxygen compounds	Organooxygen compounds	Carbohydrates and carbohydrate conjugates	Animals
meta_387	2-Methylbenzoic acid	C07215	Xylene degradation(ko00622);;Metabolic pathways(ko01100);;Microbial metabolism in diverse environments(ko01120);;Degradation of aromatic compounds(ko01220)	--	--	--	--	HMDB0002340	118-90-1	Organic compounds	Benzenoids	Benzene and substituted derivatives	Benzoic acids and derivatives	Animals
meta_388	L-Fucitol	--	--	--	--	--	--	--	--	--	--	--	--	--
meta_389	Saccharin	C12283	Taste transduction(ko04742)	--	--	--	--	HMDB0029723	81-07-2	Organic compounds	Organoheterocyclic compounds	Benzothiazoles	_	Animals
meta_390	Benzamide	C09815	Aminobenzoate degradation(ko00627);;Microbial metabolism in diverse environments(ko01120)	--	--	--	--	HMDB0004461	55-21-0	Organic compounds	Benzenoids	Benzene and substituted derivatives	Benzoic acids and derivatives	Animals,Plants
meta_391	Psychosine	C01747	Sphingolipid metabolism(ko00600)	LMSP07000001	Sphingolipids [SP]	Basic glycosphingolipids [SP07]	-	HMDB0000648	2238-90-6	Organic compounds	Lipids and lipid-like molecules	Sphingolipids	Glycosphingolipids	Animals
meta_392	Quinate	C00296	Phenylalanine, tyrosine and tryptophan biosynthesis(ko00400);;Metabolic pathways(ko01100)	--	--	--	--	HMDB0003072	77-95-2	Organic compounds	Organic oxygen compounds	Organooxygen compounds	Alcohols and polyols	Animals
meta_393	1-Aminocyclopropanecarboxylic acid	C01234	Cysteine and methionine metabolism(ko00270);;Biosynthesis of plant secondary metabolites(ko01060);;Biosynthesis of plant hormones(ko01070);;Metabolic pathways(ko01100);;Biosynthesis of secondary metabolites(ko01110)	--	--	--	--	HMDB0036458	22059-21-8	Organic compounds	Organic acids and derivatives	Carboxylic acids and derivatives	Amino acids, peptides, and analogues	Animals,Plants
meta_394	Kynurenic acid	C01717	Tryptophan metabolism(ko00380);;Metabolic pathways(ko01100)	--	--	--	--	HMDB0000715	492-27-3	Organic compounds	Organoheterocyclic compounds	Quinolines and derivatives	Quinoline carboxylic acids	Microbe,Animals,Plants
meta_395	Val-Phe	--	--	--	--	--	--	HMDB0029134	3918-92-1	Organic compounds	Organic acids and derivatives	Carboxylic acids and derivatives	Amino acids, peptides, and analogues	Animals
meta_396	Actinonin	C12056	--	--	--	--	--	--	--	--	--	--	--	--
meta_397	Kinetin	C08272	--	--	--	--	--	HMDB0012245	525-79-1	Organic compounds	Organoheterocyclic compounds	Imidazopyrimidines	Purines and purine derivatives	Animals,Plants
meta_398	Apigenin 7-glucoside	C04608	Flavone and flavonol biosynthesis(ko00944)	LMPK12110336	Polyketides [PK]	Flavonoids [PK12]	Flavones and Flavonols [PK1211]	HMDB0037340	578-74-5	Organic compounds	Phenylpropanoids and polyketides	Flavonoids	Flavonoid glycosides	Animals
meta_399	Phenethicillin	--	--	--	--	--	--	--	--	--	--	--	--	--
meta_400	5,2'-O-dimethylcytidine	--	--	--	--	--	--	--	--	--	--	--	--	--
meta_401	D-Glucose 6-phosphate	C00092	Starch and sucrose metabolism(ko00500);;Streptomycin biosynthesis(ko00521);;Neomycin, kanamycin and gentamicin biosynthesis(ko00524);;Inositol phosphate metabolism(ko00562);;Biosynthesis of various antibiotics(ko00998);;Biosynthesis of terpenoids and steroids(ko01062);;Metabolic pathways(ko01100);;Biosynthesis of secondary metabolites(ko01110);;Two-component system(ko02020);;Phosphotransferase sy…	--	--	--	--	HMDB0001401	56-73-5	Organic compounds	Organic oxygen compounds	Organooxygen compounds	Carbohydrates and carbohydrate conjugates	Microbe,Animals
meta_402	3-Indoleacetonitrile	C02938	Tryptophan metabolism(ko00380);;Metabolic pathways(ko01100)	--	--	--	--	HMDB0006524	771-51-7	Organic compounds	Organoheterocyclic compounds	Indoles and derivatives	Indoles	Animals,Plants
meta_403	Lys-Pro	--	--	--	--	--	--	HMDB0028959	52766-27-5	Organic compounds	Organic acids and derivatives	Carboxylic acids and derivatives	Amino acids, peptides, and analogues	Animals
meta_404	alpha-D-Glucose 1-phosphate	--	--	--	--	--	--	--	--	--	--	--	--	--
meta_405	Fisetin	C10041	--	LMPK12111566	Polyketides [PK]	Flavonoids [PK12]	Flavones and Flavonols [PK1211]	--	--	--	--	--	--	--
meta_406	4-Imidazoleacetic acid	C02835	Histidine metabolism(ko00340);;Metabolic pathways(ko01100)	--	--	--	--	HMDB0002024	645-65-8	Organic compounds	Organoheterocyclic compounds	Azoles	Imidazoles	Animals
meta_407	Furegrelate	--	--	--	--	--	--	HMDB0252539	--	Organic compounds	Organoheterocyclic compounds	Benzofurans	_	Animals
meta_408	Glycodeoxycholic acid	C05464	--	LMST05030006	Sterol Lipids [ST]	Steroid conjugates [ST05]	Glycine conjugates [ST0503]	--	--	--	--	--	--	--
meta_409	1-Methylhistidine	C01152	Histidine metabolism(ko00340);;Metabolic pathways(ko01100)	--	--	--	--	HMDB0000479	368-16-1	Organic compounds	Organic acids and derivatives	Carboxylic acids and derivatives	Amino acids, peptides, and analogues	Microbe,Animals
meta_410	Indole-3-carboxylic acid	C19837	--	--	--	--	--	HMDB0003320	771-50-6	Organic compounds	Organoheterocyclic compounds	Indoles and derivatives	Indolecarboxylic acids and derivatives	Animals,Plants
meta_411	Biopterin	C06313	--	--	--	--	--	HMDB0000468	22150-76-1	Organic compounds	Organoheterocyclic compounds	Pteridines and derivatives	Pterins and derivatives	Animals
meta_412	Stearoylcarnitine	--	--	LMFA07070008	Fatty Acyls [FA]	Fatty esters [FA07]	Fatty acyl carnitines [FA0707]	HMDB0000848	--	--	--	--	--	--
meta_413	2-(4-Hydroxyphenyl)ethanol	C06044	Tyrosine metabolism(ko00350);;Metabolic pathways(ko01100)	--	--	--	--	HMDB0004284	501-94-0	Organic compounds	Benzenoids	Phenols	Tyrosols and derivatives	Microbe,Animals,Plants
meta_414	Dodecanoic acid	C02679	Fatty acid biosynthesis(ko00061);;Prodigiosin biosynthesis(ko00333);;Metabolic pathways(ko01100);;Biosynthesis of secondary metabolites(ko01110)	LMFA01010012	Fatty Acyls [FA]	Fatty Acids and Conjugates [FA01]	Straight chain fatty acids [FA0101]	HMDB0000638	143-07-7	Organic compounds	Lipids and lipid-like molecules	Fatty Acyls	Fatty acids and conjugates	Microbe,Animals,Plants
meta_415	2-Methyl-3-hydroxybutyric acid	--	--	LMFA01050391	Fatty Acyls [FA]	Fatty Acids and Conjugates [FA01]	Hydroxy fatty acids [FA0105]	HMDB0000354	473-86-9	Organic compounds	Lipids and lipid-like molecules	Fatty Acyls	Fatty acids and conjugates	Animals
meta_416	alpha,alpha-Trehalose	C01083	Starch and sucrose metabolism(ko00500);;Metabolic pathways(ko01100);;Biosynthesis of secondary metabolites(ko01110);;ABC transporters(ko02010);;Phosphotransferase system (PTS)(ko02060)	--	--	--	--	HMDB0000975	99-20-7	Organic compounds	Organic oxygen compounds	Organooxygen compounds	Carbohydrates and carbohydrate conjugates	Microbe,Animals
meta_417	Argininosuccinic acid	--	--	--	--	--	--	--	--	--	--	--	--	--
meta_418	4-Hydroxyphenylpyruvate	--	--	--	--	--	--	--	--	--	--	--	--	--
meta_419	Adenosine	C00212	Purine metabolism(ko00230);;Metabolic pathways(ko01100);;Nucleotide metabolism(ko01232);;ABC transporters(ko02010);;cGMP-PKG signaling pathway(ko04022);;cAMP signaling pathway(ko04024);;Sphingolipid signaling pathway(ko04071);;Neuroactive ligand-receptor interaction(ko04080);;Vascular smooth muscle contraction(ko04270);;Regulation of lipolysis in adipocytes(ko04923);;Renin secretion(ko04924);;Par…	--	--	--	--	HMDB0000050	58-61-7	Organic compounds	Nucleosides, nucleotides, and analogues	Purine nucleosides	_	Microbe,Animals
meta_420	Val-Pro	--	--	--	--	--	--	HMDB0029135	20488-27-1	Organic compounds	Organic acids and derivatives	Carboxylic acids and derivatives	Amino acids, peptides, and analogues	Animals
meta_421	1-methylguanosine	C04545	--	--	--	--	--	HMDB0001563	2140-65-0	Organic compounds	Nucleosides, nucleotides, and analogues	Purine nucleosides	_	Animals
meta_422	L-Ascorbic acid	C01041	Ascorbate and aldarate metabolism(ko00053);;Metabolic pathways(ko01100);;Glutathione metabolism(ko00480);;Biosynthesis of secondary metabolites(ko01110);;Microbial metabolism in diverse environments(ko01120);;Biosynthesis of cofactors(ko01240);;Phosphotransferase system (PTS)(ko02060);;HIF-1 signaling pathway(ko04066);;Vitamin digestion and absorption(ko04977)	--	--	--	--	HMDB0000044	50-81-7	Organic compounds	Organoheterocyclic compounds	Dihydrofurans	Furanones	Animals
meta_423	.beta.-Cyano-L-alanine	--	--	--	--	--	--	--	--	--	--	--	--	--
meta_424	Pristanic acid	--	--	LMPR0104010022	Prenol Lipids [PR]	Isoprenoids [PR01]	C20 isoprenoids (diterpenes) [PR0104]	HMDB0000795	1189-37-3	Organic compounds	Lipids and lipid-like molecules	Prenol lipids	Diterpenoids	Animals
meta_425	1-Myristoyl-sn-glycero-3-phosphocholine	--	--	LMGP01050012	Glycerophospholipids [GP]	Glycerophosphocholines [GP01]	Monoacylglycerophosphocholines [GP0105]	HMDB0010379	20559-16-4	Organic compounds	Lipids and lipid-like molecules	Glycerophospholipids	Glycerophosphocholines	Microbe,Animals
meta_426	Maleic acid	C01384	Tyrosine metabolism(ko00350);;Butanoate metabolism(ko00650);;Nicotinate and nicotinamide metabolism(ko00760);;Metabolic pathways(ko01100);;Microbial metabolism in diverse environments(ko01120)	--	--	--	--	HMDB0000176	110-16-7	Organic compounds	Organic acids and derivatives	Carboxylic acids and derivatives	Dicarboxylic acids and derivatives	Animals,Plants
meta_427	Astemizole	C06832	--	--	--	--	--	HMDB0014775	68844-77-9	Organic compounds	Organoheterocyclic compounds	Benzimidazoles	_	Animals
meta_428	Anisomycin	C11281	--	--	--	--	--	--	--	--	--	--	--	--
meta_429	Kaempferol 3-O-rutinoside	--	--	--	--	--	--	--	--	--	--	--	--	--
meta_430	Bergapten	C01557	Biosynthesis of various plant secondary metabolites(ko00999);;Biosynthesis of phenylpropanoids(ko01061);;Biosynthesis of secondary metabolites(ko01110)	--	--	--	--	HMDB0030637	484-20-8	Organic compounds	Phenylpropanoids and polyketides	Coumarins and derivatives	Furanocoumarins	Animals,Plants
meta_431	O-Acetyl-L-serine	C00979	Cysteine and methionine metabolism(ko00270);;Zeatin biosynthesis(ko00908);;Sulfur metabolism(ko00920);;Biosynthesis of various antibiotics(ko00998);;Metabolic pathways(ko01100);;Biosynthesis of secondary metabolites(ko01110);;Microbial metabolism in diverse environments(ko01120);;Carbon metabolism(ko01200);;Biosynthesis of amino acids(ko01230);;Sulfur relay system(ko04122)	--	--	--	--	HMDB0003011	5147-00-2	Organic compounds	Organic acids and derivatives	Carboxylic acids and derivatives	Amino acids, peptides, and analogues	Microbe,Animals
meta_432	Capric acid	C01571	Fatty acid biosynthesis(ko00061);;Metabolic pathways(ko01100)	LMFA01010010	Fatty Acyls [FA]	Fatty Acids and Conjugates [FA01]	Straight chain fatty acids [FA0101]	HMDB0000511	334-48-5	Organic compounds	Lipids and lipid-like molecules	Fatty Acyls	Fatty acids and conjugates	Microbe,Animals,Plants
meta_433	Phe-Pro	--	--	--	--	--	--	HMDB0011177	7669-65-0	Organic compounds	Organic acids and derivatives	Carboxylic acids and derivatives	Amino acids, peptides, and analogues	Animals
meta_434	2,5,7,8-Tetramethyl-2-(.beta.-carboxyethyl)-6-hydroxychroman	--	--	--	--	--	--	--	--	--	--	--	--	--
meta_435	N6-Methyl-L-lysine	C02728	--	--	--	--	--	HMDB0002038	1188-07-4	Organic compounds	Organic acids and derivatives	Carboxylic acids and derivatives	Amino acids, peptides, and analogues	Animals
meta_436	Isoetharine	C07053	--	--	--	--	--	HMDB0014366	530-08-5	Organic compounds	Benzenoids	Phenols	Benzenediols	Animals
meta_437	5-Hydroxytryptophol (5HTOL)	--	--	--	--	--	--	--	--	--	--	--	--	--
meta_438	N-Methylephedrine	C13639	--	--	--	--	--	HMDB0041932	552-79-4	Organic compounds	Benzenoids	Benzene and substituted derivatives	Phenylpropanes	Animals
meta_439	Carbidopa	--	--	--	--	--	--	HMDB0014336	28860-95-9	Organic compounds	Phenylpropanoids and polyketides	Phenylpropanoic acids	_	Animals
meta_440	Indole-3-pyruvic acid	C00331	Tryptophan metabolism(ko00380);;Metabolic pathways(ko01100)	--	--	--	--	HMDB0060484	392-12-1	Organic compounds	Organoheterocyclic compounds	Indoles and derivatives	Indolyl carboxylic acids and derivatives	Microbe,Animals,Plants
meta_441	S-Methyl-5'-thioadenosine	C00170	Cysteine and methionine metabolism(ko00270);;Zeatin biosynthesis(ko00908);;Biosynthesis of plant secondary metabolites(ko01060);;Metabolic pathways(ko01100)	--	--	--	--	HMDB0001173	2457-80-9	Organic compounds	Nucleosides, nucleotides, and analogues	5'-deoxyribonucleosides	5'-deoxy-5'-thionucleosides	Microbe,Animals
meta_442	Picolinic acid	C10164	Tryptophan metabolism(ko00380);;Metabolic pathways(ko01100)	--	--	--	--	HMDB0002243	98-98-6	Organic compounds	Organoheterocyclic compounds	Pyridines and derivatives	Pyridinecarboxylic acids and derivatives	Animals,Microbe
meta_443	Eicosapentaenoic Acid ethyl ester	C16184	--	LMFA07010877	Fatty Acyls [FA]	Fatty esters [FA07]	Wax monoesters [FA0701]	HMDB0039530	86227-47-6	Organic compounds	Lipids and lipid-like molecules	Fatty Acyls	Fatty acid esters	Animals
meta_444	Cytidine	C00475	Pyrimidine metabolism(ko00240);;Metabolic pathways(ko01100);;Nucleotide metabolism(ko01232);;ABC transporters(ko02010)	--	--	--	--	HMDB0000089	65-46-3	Organic compounds	Nucleosides, nucleotides, and analogues	Pyrimidine nucleosides	_	Microbe,Animals
meta_445	L-Arabinose	C00259	Pentose and glucuronate interconversions(ko00040);;Ascorbate and aldarate metabolism(ko00053);;Amino sugar and nucleotide sugar metabolism(ko00520);;Metabolic pathways(ko01100);;Biosynthesis of nucleotide sugars(ko01250);;ABC transporters(ko02010)	--	--	--	--	--	--	--	--	--	--	--
meta_446	Pseudouridine	C02067	Pyrimidine metabolism(ko00240);;Metabolic pathways(ko01100)	--	--	--	--	HMDB0000767	1445-07-4	Organic compounds	Nucleosides, nucleotides, and analogues	Nucleoside and nucleotide analogues	_	Microbe,Animals
meta_447	isocarboxazid	--	--	--	--	--	--	HMDB0015377	59-63-2	Organic compounds	Benzenoids	Benzene and substituted derivatives	_	Animals
meta_448	3-Hydroxymandelic acid	--	--	--	--	--	--	HMDB0000750	17119-15-2	Organic compounds	Benzenoids	Phenols	1-hydroxy-4-unsubstituted benzenoids	Animals
meta_449	Hyoscyamine	C01851	--	--	--	--	--	HMDB0003573	51-34-3	Organic compounds	Organic acids and derivatives	Hydroxy acids and derivatives	Beta hydroxy acids and derivatives	Animals
meta_450	His-Trp	--	--	--	--	--	--	HMDB0028896	23403-90-9	Organic compounds	Organic acids and derivatives	Carboxylic acids and derivatives	Amino acids, peptides, and analogues	Animals
meta_451	3-(2-Hydroxyethyl)indole	C00955	Tryptophan metabolism(ko00380)	--	--	--	--	HMDB0003447	526-55-6	Organic compounds	Organoheterocyclic compounds	Indoles and derivatives	Indoles	Microbe,Animals,Plants
meta_452	Phenylethylamine	C05332	Phenylalanine metabolism(ko00360);;Metabolic pathways(ko01100)	--	--	--	--	HMDB0012275	64-04-0	Organic compounds	Benzenoids	Benzene and substituted derivatives	Phenethylamines	Microbe,Animals,Plants
meta_453	Pro-Thr	--	--	--	--	--	--	HMDB0029027	--	Organic compounds	Organic acids and derivatives	Carboxylic acids and derivatives	Amino acids, peptides, and analogues	Animals
meta_454	N-Acetylglutamine	--	--	--	--	--	--	HMDB0006029	2490-97-3	Organic compounds	Organic acids and derivatives	Carboxylic acids and derivatives	Amino acids, peptides, and analogues	Animals
meta_455	Dapsone	C07666	--	--	--	--	--	HMDB0014395	80-08-0	Organic compounds	Benzenoids	Benzene and substituted derivatives	Benzenesulfonyl compounds	Animals
meta_456	Dihydrothymine	C00906	--	--	--	--	--	HMDB0000079	19140-80-8	Organic compounds	Organoheterocyclic compounds	Diazines	Pyrimidines and pyrimidine derivatives	Animals
meta_457	Tolazoline	C07147	--	--	--	--	--	HMDB0014935	59-98-3	Organic compounds	Benzenoids	Benzene and substituted derivatives	_	Animals
meta_458	Ascorbic acid 6-palmitate	--	--	--	--	--	--	--	--	--	--	--	--	--
meta_459	Indole-2-carboxylic acid	--	--	--	--	--	--	HMDB0002285	1477-50-5	Organic compounds	Organoheterocyclic compounds	Indoles and derivatives	Indolecarboxylic acids and derivatives	Animals
meta_460	Coproporphyrin III	C02469	Porphyrin metabolism(ko00860)	--	--	--	--	HMDB0000916	18273-06-8	Organic compounds	Organoheterocyclic compounds	Tetrapyrroles and derivatives	Porphyrins	Animals
meta_461	Arg-Ala	--	--	--	--	--	--	HMDB0028702	40968-45-4	Organic compounds	Organic acids and derivatives	Carboxylic acids and derivatives	Amino acids, peptides, and analogues	Animals
meta_462	Deoxyguanosine	C00330	Purine metabolism(ko00230);;Metabolic pathways(ko01100);;Nucleotide metabolism(ko01232);;ABC transporters(ko02010)	--	--	--	--	HMDB0000085	961-07-9	Organic compounds	Nucleosides, nucleotides, and analogues	Purine nucleosides	Purine 2'-deoxyribonucleosides	Microbe,Animals,Plants
meta_463	Creatinine	C00791	Arginine and proline metabolism(ko00330);;Metabolic pathways(ko01100)	--	--	--	--	HMDB0000562	60-27-5	Organic compounds	Organic acids and derivatives	Carboxylic acids and derivatives	Amino acids, peptides, and analogues	Animals
meta_464	Ile-Ser	--	--	--	--	--	--	HMDB0028916	--	Organic compounds	Organic acids and derivatives	Carboxylic acids and derivatives	Amino acids, peptides, and analogues	Animals
meta_465	Hippuric acid	C01586	Metabolic pathways(ko01100)	--	--	--	--	HMDB0000714	495-69-2	Organic compounds	Benzenoids	Benzene and substituted derivatives	Benzoic acids and derivatives	Animals,Plants
meta_466	Norharmane	C20157	--	--	--	--	--	HMDB0012897	244-63-3	Organic compounds	Organoheterocyclic compounds	Indoles and derivatives	Pyridoindoles	Microbe,Animals,Plants
meta_467	Ellipticine	--	--	--	--	--	--	HMDB0034310	1228-77-9	Organic compounds	Organic acids and derivatives	Vinylogous acids	_	Animals
meta_468	Bata-Carotene	--	--	--	--	--	--	--	--	--	--	--	--	--
meta_469	Reserpine	--	--	--	--	--	--	HMDB0249385	50-55-5	Organic compounds	Alkaloids and derivatives	Yohimbine alkaloids	_	Animals
meta_470	S-Adenosyl-L-homocysteine	C00021	Cysteine and methionine metabolism(ko00270);;Metabolic pathways(ko01100);;Biosynthesis of amino acids(ko01230);;Biosynthesis of cofactors(ko01240);;Chemical carcinogenesis - reactive oxygen species(ko05208)	--	--	--	--	HMDB0000939	979-92-0	Organic compounds	Organoheterocyclic compounds	Lactones	Gamma butyrolactones	Microbe,Animals
meta_471	Hydroxyphenyllactic acid	C03672	--	--	--	--	--	HMDB0000755	306-23-0	Organic compounds	Phenylpropanoids and polyketides	Phenylpropanoic acids	_	Microbe,Animals
meta_472	4-Guanidinobutyric acid	C01035	Arginine and proline metabolism(ko00330);;Metabolic pathways(ko01100)	--	--	--	--	HMDB0003464	463-00-3	Organic compounds	Organic acids and derivatives	Carboxylic acids and derivatives	Amino acids, peptides, and analogues	Microbe,Animals,Plants
meta_473	L-Histidine	C00135	Histidine metabolism(ko00340);;Staurosporine biosynthesis(ko00404);;beta-Alanine metabolism(ko00410);;D-Amino acid metabolism(ko00470);;Aminoacyl-tRNA biosynthesis(ko00970);;Biosynthesis of plant secondary metabolites(ko01060);;Biosynthesis of alkaloids derived from histidine and purine(ko01065);;Metabolic pathways(ko01100);;Biosynthesis of secondary metabolites(ko01110);;Biosynthesis of amino ac…	--	--	--	--	HMDB0000177	71-00-1	Organic compounds	Organic acids and derivatives	Carboxylic acids and derivatives	Amino acids, peptides, and analogues	Microbe,Animals
meta_474	Enterostatin human	--	--	--	--	--	--	--	--	--	--	--	--	--
meta_475	6k-PGF1alpha-d4	C05961	--	LMFA03010037	Fatty Acyls [FA]	Eicosanoids [FA03]	Prostaglandins [FA0301]	HMDB02886	--	--	--	--	--	--
meta_476	Phenylacetic acid	C07086	Phenylalanine metabolism(ko00360);;Styrene degradation(ko00643);;Metabolic pathways(ko01100);;Microbial metabolism in diverse environments(ko01120)	--	--	--	--	HMDB0000209	103-82-2	Organic compounds	Benzenoids	Benzene and substituted derivatives	_	Microbe,Animals,Plants
meta_477	alpha-Farnesene	C09665	Sesquiterpenoid and triterpenoid biosynthesis(ko00909);;Biosynthesis of secondary metabolites(ko01110)	--	--	--	--	HMDB0036065	502-61-4	Organic compounds	Lipids and lipid-like molecules	Prenol lipids	Sesquiterpenoids	Microbe,Animals,Plants
meta_478	Bilirubin	C00486	Porphyrin metabolism(ko00860);;Metabolic pathways(ko01100);;Biosynthesis of secondary metabolites(ko01110);;Bile secretion(ko04976)	--	--	--	--	HMDB0000054	635-65-4	Organic compounds	Organoheterocyclic compounds	Tetrapyrroles and derivatives	Bilirubins	Animals
meta_479	7-Methylguanosine	--	--	--	--	--	--	HMDB0005862	2140-77-4	Organic compounds	Nucleosides, nucleotides, and analogues	Purine nucleosides	_	Animals
meta_480	Flavone	C15608	--	LMPK12110097	Polyketides [PK]	Flavonoids [PK12]	Flavones and Flavonols [PK1211]	HMDB0003075	525-82-6	Organic compounds	Phenylpropanoids and polyketides	Flavonoids	Flavones	Animals,Plants
meta_481	Morphine	--	--	--	--	--	--	HMDB0040987	57-27-2	Organic compounds	Alkaloids and derivatives	Morphinans	_	Animals
meta_482	DL-O-tyrosine	--	--	--	--	--	--	HMDB0006050	2370-61-8	Organic compounds	Organic acids and derivatives	Carboxylic acids and derivatives	Amino acids, peptides, and analogues	Animals
meta_483	Norfloxacin	C06687	ABC transporters(ko02010)	--	--	--	--	HMDB0015192	70458-96-7	Organic compounds	Organic acids and derivatives	Carboxylic acids and derivatives	Amino acids, peptides, and analogues	Animals
meta_484	Simazine	C11172	--	--	--	--	--	HMDB0258294	--	Organic compounds	Organoheterocyclic compounds	Triazines	1,3,5-triazines	Animals
meta_485	L-Saccharopine	C00449	Lysine biosynthesis(ko00300);;Lysine degradation(ko00310);;Metabolic pathways(ko01100);;Biosynthesis of secondary metabolites(ko01110);;Biosynthesis of amino acids(ko01230)	--	--	--	--	HMDB0000279	997-68-2	Organic compounds	Organic acids and derivatives	Carboxylic acids and derivatives	Amino acids, peptides, and analogues	Microbe,Animals
meta_486	Glycocholic acid	C01921	Primary bile acid biosynthesis(ko00120);;Secondary bile acid biosynthesis(ko00121);;Metabolic pathways(ko01100);;Bile secretion(ko04976);;Cholesterol metabolism(ko04979)	LMST05030001	Sterol Lipids [ST]	Steroid conjugates [ST05]	Glycine conjugates [ST0503]	HMDB0000138	475-31-0	Organic compounds	Lipids and lipid-like molecules	Steroids and steroid derivatives	Bile acids, alcohols and derivatives	Animals
meta_487	3-Methoxybenzoic acid	--	--	--	--	--	--	HMDB0032606	586-38-9	Organic compounds	Benzenoids	Benzene and substituted derivatives	Benzoic acids and derivatives	Animals
meta_488	Lys-Trp	--	--	--	--	--	--	HMDB0028962	50674-18-5	Organic compounds	Organic acids and derivatives	Carboxylic acids and derivatives	Amino acids, peptides, and analogues	Animals
meta_489	Palmitoyl ethanolamide	C16512	Neuroactive ligand-receptor interaction(ko04080)	LMFA08040013	Fatty Acyls [FA]	Fatty amides [FA08]	N-acyl ethanolamines (endocannabinoids) [FA0804]	HMDB0002100	544-31-0	Organic compounds	Organic acids and derivatives	Carboximidic acids and derivatives	Carboximidic acids	Animals
meta_490	Isovalerylglycine	--	--	--	--	--	--	HMDB0000678	16284-60-9	Organic compounds	Organic acids and derivatives	Carboxylic acids and derivatives	Amino acids, peptides, and analogues	Animals
meta_491	Cuminaldehyde	C06577	Xylene degradation(ko00622);;Metabolic pathways(ko01100);;Microbial metabolism in diverse environments(ko01120);;Degradation of aromatic compounds(ko01220)	--	--	--	--	HMDB0002214	122-03-2	Organic compounds	Lipids and lipid-like molecules	Prenol lipids	Monoterpenoids	Animals,Plants
meta_492	Cytosine	C00380	Pyrimidine metabolism(ko00240);;Metabolic pathways(ko01100);;Nucleotide metabolism(ko01232)	--	--	--	--	HMDB0000630	71-30-7	Organic compounds	Organoheterocyclic compounds	Diazines	Pyrimidines and pyrimidine derivatives	Microbe,Animals
meta_493	7-Dehydrocholesterol	C01164	Steroid biosynthesis(ko00100);;Insect hormone biosynthesis(ko00981);;Metabolic pathways(ko01100);;Biosynthesis of secondary metabolites(ko01110)	LMST01010069	Sterol Lipids [ST]	Sterols [ST01]	Cholesterol and derivatives [ST0101]	HMDB0000032	434-16-2	Organic compounds	Lipids and lipid-like molecules	Steroids and steroid derivatives	Cholestane steroids	Animals
meta_494	3-Methylhistidine	C01152	Histidine metabolism(ko00340);;Metabolic pathways(ko01100)	--	--	--	--	HMDB0000479	368-16-1	Organic compounds	Organic acids and derivatives	Carboxylic acids and derivatives	Amino acids, peptides, and analogues	Microbe,Animals
meta_495	Aristolochic Acid	C08469	--	--	--	--	--	HMDB0248598	313-67-7	Organic compounds	Benzenoids	Phenanthrenes and derivatives	Aristolochic acids and derivatives	Animals,Plants
meta_496	Glycerophosphocholine	--	--	--	--	--	--	--	--	--	--	--	--	--
meta_497	Embelin	C10342	--	LMPK15050006	Polyketides [PK]	Phenolic lipids [PK15]	Alkyl hydroquinones and derivatives [PK1505]	HMDB0251767	--	Organic compounds	Organic oxygen compounds	Organooxygen compounds	Carbonyl compounds	Animals,Plants
meta_498	Glutaric acid	C00489	Fatty acid degradation(ko00071);;Lysine degradation(ko00310);;Metabolic pathways(ko01100);;Microbial metabolism in diverse environments(ko01120)	--	--	--	--	HMDB0000661	110-94-1	Organic compounds	Organic acids and derivatives	Carboxylic acids and derivatives	Dicarboxylic acids and derivatives	Animals,Plants
meta_499	Pro-Ser	--	--	--	--	--	--	HMDB0029026	--	Organic compounds	Organic acids and derivatives	Carboxylic acids and derivatives	Amino acids, peptides, and analogues	Animals
meta_500	Vitamin D2 (Ergocalciferol)	--	--	--	--	--	--	--	--	--	--	--	--	--
meta_501	Ile-Arg	--	--	--	--	--	--	HMDB0028901	--	Organic compounds	Organic acids and derivatives	Carboxylic acids and derivatives	Amino acids, peptides, and analogues	Animals
meta_502	2-Methylguanosine	C20674	--	--	--	--	--	HMDB0001107	20244-86-4	Organic compounds	Nucleosides, nucleotides, and analogues	Purine nucleosides	_	Animals
meta_503	Dihomo-gamma-Linolenic Acid	C03242	Linoleic acid metabolism(ko00591);;Biosynthesis of unsaturated fatty acids(ko01040);;Metabolic pathways(ko01100)	LMFA01030158	Fatty Acyls [FA]	Fatty Acids and Conjugates [FA01]	Unsaturated fatty acids [FA0103]	HMDB0002925	1783-84-2	Organic compounds	Lipids and lipid-like molecules	Fatty Acyls	Fatty acids and conjugates	Animals
meta_504	Ser-Ala	--	--	--	--	--	--	HMDB0029032	6403-17-4	Organic compounds	Organic acids and derivatives	Carboxylic acids and derivatives	Amino acids, peptides, and analogues	Animals
meta_505	Met-Leu	--	--	--	--	--	--	HMDB0028977	--	Organic compounds	Organic acids and derivatives	Carboxylic acids and derivatives	Amino acids, peptides, and analogues	Animals
meta_506	Leu-Leu	C11332	--	--	--	--	--	HMDB0028933	3303-31-9	Organic compounds	Organic acids and derivatives	Carboxylic acids and derivatives	Amino acids, peptides, and analogues	Animals
meta_507	Stavudine	C07312	--	--	--	--	--	HMDB0014787	3056-17-5	Organic compounds	Nucleosides, nucleotides, and analogues	Nucleoside and nucleotide analogues	_	Animals
meta_508	Maltitol	--	--	--	--	--	--	HMDB0002928	585-88-6	Organic compounds	Lipids and lipid-like molecules	Fatty Acyls	Fatty acyl glycosides	Animals
meta_509	Taurodeoxycholic acid	C05463	--	LMST05040013	Sterol Lipids [ST]	Steroid conjugates [ST05]	Taurine conjugates [ST0504]	HMDB0000896	516-50-7	Organic compounds	Lipids and lipid-like molecules	Steroids and steroid derivatives	Bile acids, alcohols and derivatives	Animals
meta_510	Heptadecanoic acid	--	--	LMFA01010017	Fatty Acyls [FA]	Fatty Acids and Conjugates [FA01]	Straight chain fatty acids [FA0101]	HMDB0002259	506-12-7	Organic compounds	Lipids and lipid-like molecules	Fatty Acyls	Fatty acids and conjugates	Microbe,Animals,Plants
meta_511	N-Acetyl-L-aspartic acid	C01042	Alanine, aspartate and glutamate metabolism(ko00250);;Metabolic pathways(ko01100)	--	--	--	--	HMDB0000812	997-55-7	Organic compounds	Organic acids and derivatives	Carboxylic acids and derivatives	Amino acids, peptides, and analogues	Animals
meta_512	DL-.alpha.-Phenylglycine	--	--	--	--	--	--	--	--	--	--	--	--	--
meta_513	Scytalone	C00779	--	--	--	--	--	--	--	--	--	--	--	--
meta_514	Diethanolamine	C06772	Glycerophospholipid metabolism(ko00564)	--	--	--	--	HMDB0004437	111-42-2	Organic compounds	Organic nitrogen compounds	Organonitrogen compounds	Amines	Animals
meta_515	Gossypol	C07667	Sesquiterpenoid and triterpenoid biosynthesis(ko00909);;Biosynthesis of terpenoids and steroids(ko01062);;Biosynthesis of secondary metabolites(ko01110)	LMPR0103330002	Prenol Lipids [PR]	Isoprenoids [PR01]	C15 isoprenoids (sesquiterpenes) [PR0103]	HMDB0040723	90141-22-3	Organic compounds	Lipids and lipid-like molecules	Prenol lipids	Sesquiterpenoids	Animals,Plants,Microbe
meta_516	Phe-Ala	--	--	--	--	--	--	HMDB0028988	3918-87-4	Organic compounds	Organic acids and derivatives	Carboxylic acids and derivatives	Amino acids, peptides, and analogues	Animals
meta_517	Androstendione	C00280	Steroid hormone biosynthesis(ko00140);;Steroid degradation(ko00984);;Metabolic pathways(ko01100);;Microbial metabolism in diverse environments(ko01120);;Endocrine resistance(ko01522);;Ovarian steroidogenesis(ko04913);;Prolactin signaling pathway(ko04917);;Pathways in cancer(ko05200);;Prostate cancer(ko05215)	LMST02020007	Sterol Lipids [ST]	Steroids [ST02]	C19 steroids (androgens) and derivatives [ST0202]	HMDB0000053	63-05-8	Organic compounds	Lipids and lipid-like molecules	Steroids and steroid derivatives	Androstane steroids	Animals
meta_518	alpha-ketoglutarate	C00026	Citrate cycle (TCA cycle)(ko00020);;Pentose and glucuronate interconversions(ko00040);;Ascorbate and aldarate metabolism(ko00053);;Arginine biosynthesis(ko00220);;Alanine, aspartate and glutamate metabolism(ko00250);;Lysine biosynthesis(ko00300);;Lysine degradation(ko00310);;Histidine metabolism(ko00340);;Furfural degradation(ko00365);;Taurine and hypotaurine metabolism(ko00430);;D-Amino acid met…	--	--	--	--	HMDB0000208	328-50-7	Organic compounds	Organic acids and derivatives	Keto acids and derivatives	Gamma-keto acids and derivatives	Microbe,Animals,Plants
meta_519	L-Isoleucine	C00407	Valine, leucine and isoleucine degradation(ko00280);;Valine, leucine and isoleucine biosynthesis(ko00290);;Cyanoamino acid metabolism(ko00460);;Tropane, piperidine and pyridine alkaloid biosynthesis(ko00960);;Glucosinolate biosynthesis(ko00966);;Aminoacyl-tRNA biosynthesis(ko00970);;Biosynthesis of plant secondary metabolites(ko01060);;Biosynthesis of alkaloids derived from ornithine, lysine and …	LMFA01100047	Fatty Acyls [FA]	Fatty Acids and Conjugates [FA01]	Amino fatty acids [FA0110]	HMDB0000172	73-32-5	Organic compounds	Organic acids and derivatives	Carboxylic acids and derivatives	Amino acids, peptides, and analogues	Microbe,Animals
meta_520	Alpha-ketoisovaleric acid	C00141	Valine, leucine and isoleucine degradation(ko00280);;Valine, leucine and isoleucine biosynthesis(ko00290);;Pantothenate and CoA biosynthesis(ko00770);;Glucosinolate biosynthesis(ko00966);;Metabolic pathways(ko01100);;Biosynthesis of secondary metabolites(ko01110);;2-Oxocarboxylic acid metabolism(ko01210);;Biosynthesis of amino acids(ko01230);;Biosynthesis of cofactors(ko01240)	LMFA01020274	Fatty Acyls [FA]	Fatty Acids and Conjugates [FA01]	Branched fatty acids [FA0102]	HMDB0000019	759-05-7	Organic compounds	Organic acids and derivatives	Keto acids and derivatives	Short-chain keto acids and derivatives	Microbe,Animals,Plants
meta_521	Swainsonine	--	--	--	--	--	--	--	--	--	--	--	--	--
meta_522	Telmisartan	C07710	--	--	--	--	--	HMDB0015101	144701-48-4	Organic compounds	Benzenoids	Benzene and substituted derivatives	Biphenyls and derivatives	Animals
meta_523	trans-2-Octenoic acid	--	--	LMFA01030018	Fatty Acyls [FA]	Fatty Acids and Conjugates [FA01]	Unsaturated fatty acids [FA0103]	HMDB0001568	1871-67-6	Organic compounds	Lipids and lipid-like molecules	Fatty Acyls	Fatty acids and conjugates	Animals
meta_524	Sunitinib	--	--	--	--	--	--	HMDB0015397	557795-19-4	Organic compounds	Organoheterocyclic compounds	Indoles and derivatives	Indolines	Animals
meta_525	2-Hydroxyphenylacetic acid	C05852	Phenylalanine metabolism(ko00360);;Styrene degradation(ko00643);;Metabolic pathways(ko01100);;Microbial metabolism in diverse environments(ko01120)	--	--	--	--	HMDB0000669	614-75-5	Organic compounds	Benzenoids	Benzene and substituted derivatives	Phenylacetic acids	Animals
meta_526	L-Galactono-1,4-lactone	C01115	Ascorbate and aldarate metabolism(ko00053);;Metabolic pathways(ko01100);;Biosynthesis of secondary metabolites(ko01110);;Biosynthesis of cofactors(ko01240)	--	--	--	--	HMDB0304401	--	Organic compounds	Organoheterocyclic compounds	Lactones	Gamma butyrolactones	Microbe,Animals
meta_527	L-Tryptophan	C00078	Glycine, serine and threonine metabolism(ko00260);;Tryptophan metabolism(ko00380);;Phenylalanine, tyrosine and tryptophan biosynthesis(ko00400);;Staurosporine biosynthesis(ko00404);;Indole alkaloid biosynthesis(ko00901);;Glucosinolate biosynthesis(ko00966);;Aminoacyl-tRNA biosynthesis(ko00970);;Biosynthesis of various alkaloids(ko00996);;Biosynthesis of various other secondary metabolites(ko00997…	--	--	--	--	HMDB0000929	73-22-3	Organic compounds	Organoheterocyclic compounds	Indoles and derivatives	Indolyl carboxylic acids and derivatives	Microbe,Animals
meta_528	.gamma.-L-Glu-.epsilon.-L-Lys	--	--	--	--	--	--	--	--	--	--	--	--	--
meta_529	Thiamine monophosphate	--	--	--	--	--	--	--	--	--	--	--	--	--
meta_530	Albuterol	C11770	--	--	--	--	--	HMDB0001937	18559-94-9	Organic compounds	Benzenoids	Benzene and substituted derivatives	Benzyl alcohols	Animals
meta_531	1-Deoxynojirimycin	C16843	--	--	--	--	--	HMDB0035359	19130-96-2	Organic compounds	Organoheterocyclic compounds	Piperidines	_	Animals
meta_532	N-Palmitoylsphingosine	C00195	--	LMSP02010004	Sphingolipids [SP]	Ceramides [SP02]	N-acylsphingosines (ceramides) [SP0201]	HMDB0004949	24696-26-2	Organic compounds	Lipids and lipid-like molecules	Sphingolipids	Ceramides	Animals
meta_533	hydrocortisone 21-acetate	--	--	--	--	--	--	--	--	--	--	--	--	--
meta_534	Glu-Cys	--	--	--	--	--	--	HMDB0028816	21566-73-4	Organic compounds	Organic acids and derivatives	Carboxylic acids and derivatives	Amino acids, peptides, and analogues	Animals
meta_535	beta-Nicotinamide D-ribonucleotide	C00455	Nicotinate and nicotinamide metabolism(ko00760);;Metabolic pathways(ko01100)	--	--	--	--	--	--	--	--	--	--	--
meta_536	Scopoletin	C01752	Biosynthesis of various plant secondary metabolites(ko00999);;Biosynthesis of phenylpropanoids(ko01061);;Biosynthesis of secondary metabolites(ko01110)	--	--	--	--	HMDB0034344	92-61-5	Organic compounds	Phenylpropanoids and polyketides	Coumarins and derivatives	Hydroxycoumarins	Animals,Plants
meta_537	6-Hydroxydopamine	--	--	--	--	--	--	HMDB0001537	1199-18-4	Organic compounds	Benzenoids	Phenols	Benzenediols	Animals
meta_538	Flumequine	--	--	--	--	--	--	HMDB0041895	42835-25-6	Organic compounds	Organoheterocyclic compounds	Quinolines and derivatives	Quinoline carboxylic acids	Animals
meta_539	Guanidoacetic acid	C00581	Glycine, serine and threonine metabolism(ko00260);;Arginine and proline metabolism(ko00330);;Metabolic pathways(ko01100)	--	--	--	--	HMDB0000128	352-97-6	Organic compounds	Organic acids and derivatives	Carboxylic acids and derivatives	Amino acids, peptides, and analogues	Animals
meta_540	N-Acetyl-beta-alanine	C01073	beta-Alanine metabolism(ko00410)	--	--	--	--	HMDB0061880	3025-95-4	Organic compounds	Organic acids and derivatives	Carboxylic acids and derivatives	Carboxylic acids	Animals
meta_541	Val-Val	--	--	--	--	--	--	HMDB0029140	3918-94-3	Organic compounds	Organic acids and derivatives	Carboxylic acids and derivatives	Amino acids, peptides, and analogues	Animals
meta_542	Arecoline	C10129	--	--	--	--	--	HMDB0030353	63-75-2	Organic compounds	Alkaloids and derivatives	_	_	Animals,Plants
meta_543	His-Val	--	--	--	--	--	--	HMDB0028898	76019-15-3	Organic compounds	Organic acids and derivatives	Carboxylic acids and derivatives	Amino acids, peptides, and analogues	Animals
meta_544	3,3-Dimethylacrylic acid	--	--	LMFA01020097	Fatty Acyls [FA]	Fatty Acids and Conjugates [FA01]	Branched fatty acids [FA0102]	HMDB0000509	541-47-9	Organic compounds	Lipids and lipid-like molecules	Fatty Acyls	Fatty acids and conjugates	Animals,Plants
meta_545	1-Oleoyl-sn-glycero-3-phosphocholine	C04230	--	LMGP01050022	Glycerophospholipids [GP]	Glycerophosphocholines [GP01]	Monoacylglycerophosphocholines [GP0105]	HMDB0010383	76790-27-7	Organic compounds	Lipids and lipid-like molecules	Glycerophospholipids	Glycerophosphocholines	Microbe,Animals
meta_546	3,4-Dihydroxy-L-phenylalanine(L-DOPA)	--	--	--	--	--	--	--	--	--	--	--	--	--
meta_547	Thr-Arg	--	--	--	--	--	--	HMDB0029055	13448-26-5	Organic compounds	Organic acids and derivatives	Carboxylic acids and derivatives	Amino acids, peptides, and analogues	Animals
meta_548	Betaine	C00719	Glycine, serine and threonine metabolism(ko00260);;Metabolic pathways(ko01100);;ABC transporters(ko02010)	--	--	--	--	--	--	--	--	--	--	--
meta_549	Xanthurenic acid	C02470	Tryptophan metabolism(ko00380)	--	--	--	--	HMDB0000881	59-00-7	Organic compounds	Organoheterocyclic compounds	Quinolines and derivatives	Quinoline carboxylic acids	Microbe,Animals
meta_550	Salicylic acid	C00805	Dioxin degradation(ko00621);;Polycyclic aromatic hydrocarbon degradation(ko00624);;Naphthalene degradation(ko00626);;Biosynthesis of various alkaloids(ko00996);;Biosynthesis of siderophore group nonribosomal peptides(ko01053);;Biosynthesis of phenylpropanoids(ko01061);;Biosynthesis of plant hormones(ko01070);;Metabolic pathways(ko01100);;Biosynthesis of secondary metabolites(ko01110);;Microbial m…	--	--	--	--	HMDB0001895	69-72-7	Organic compounds	Benzenoids	Benzene and substituted derivatives	Benzoic acids and derivatives	Microbe,Animals,Plants
meta_551	5-Hydroxyhexanoic acid	--	--	--	--	--	--	HMDB0000453	823-22-3	Organic compounds	Organoheterocyclic compounds	Lactones	Delta valerolactones	Animals,Plants
meta_552	D-Aspartic acid	C00402	Alanine, aspartate and glutamate metabolism(ko00250);;D-Amino acid metabolism(ko00470);;Metabolic pathways(ko01100)	--	--	--	--	HMDB0006483	1783-96-6	Organic compounds	Organic acids and derivatives	Carboxylic acids and derivatives	Amino acids, peptides, and analogues	Animals
meta_553	alpha-Linolenic acid	C06427	alpha-Linolenic acid metabolism(ko00592);;Biosynthesis of unsaturated fatty acids(ko01040);;Biosynthesis of plant secondary metabolites(ko01060);;Biosynthesis of plant hormones(ko01070);;Metabolic pathways(ko01100);;Biosynthesis of secondary metabolites(ko01110)	LMFA01030152	Fatty Acyls [FA]	Fatty Acids and Conjugates [FA01]	Unsaturated fatty acids [FA0103]	HMDB0001388	463-40-1	Organic compounds	Lipids and lipid-like molecules	Fatty Acyls	Lineolic acids and derivatives	Animals,Plants,Microbe
meta_554	Fungichromin	--	--	--	--	--	--	--	--	--	--	--	--	--
meta_555	Primaquine	C07627	--	--	--	--	--	HMDB0015219	90-34-6	Organic compounds	Organoheterocyclic compounds	Quinolines and derivatives	Aminoquinolines and derivatives	Animals
meta_556	2-Phenylbutyric acid	--	--	--	--	--	--	HMDB0000329	90-27-7	Organic compounds	Benzenoids	Benzene and substituted derivatives	Phenylpropanes	Animals
meta_557	Thymine	C00178	Pyrimidine metabolism(ko00240);;Metabolic pathways(ko01100);;Nucleotide metabolism(ko01232)	--	--	--	--	HMDB0000262	65-71-4	Organic compounds	Organoheterocyclic compounds	Diazines	Pyrimidines and pyrimidine derivatives	Microbe,Animals,Plants
meta_558	Acamprosate	--	--	--	--	--	--	HMDB0014797	77337-76-9	Organic compounds	Organic acids and derivatives	Organic sulfonic acids and derivatives	Organosulfonic acids and derivatives	Animals
meta_559	Thymol	C09908	--	LMPR0102090029	Prenol Lipids [PR]	Isoprenoids [PR01]	C10 isoprenoids (monoterpenes) [PR0102]	HMDB0001878	89-83-8	Organic compounds	Lipids and lipid-like molecules	Prenol lipids	Monoterpenoids	Animals,Plants
meta_560	Agmatine	--	--	--	--	--	--	HMDB0246298	--	Organic compounds	Organic nitrogen compounds	Organonitrogen compounds	Guanidines	Animals
meta_561	Lomefloxacin	C07078	--	--	--	--	--	HMDB0015113	98079-51-7	Organic compounds	Organoheterocyclic compounds	Lactams	Beta lactams	Animals
meta_562	6-Hydroxynicotinic acid	C01020	Nicotinate and nicotinamide metabolism(ko00760);;Metabolic pathways(ko01100);;Microbial metabolism in diverse environments(ko01120)	--	--	--	--	HMDB0002658	5006-66-6	Organic compounds	Organoheterocyclic compounds	Pyridines and derivatives	Pyridinecarboxylic acids and derivatives	Animals
meta_563	Bilobalide	--	--	--	--	--	--	--	--	--	--	--	--	--
meta_564	(-)-Tylocrebrine	--	--	--	--	--	--	--	--	--	--	--	--	--
meta_565	Adipic acid	C06104	Caprolactam degradation(ko00930);;Metabolic pathways(ko01100);;Microbial metabolism in diverse environments(ko01120);;Degradation of aromatic compounds(ko01220)	LMFA01170048	Fatty Acyls [FA]	Fatty Acids and Conjugates [FA01]	Dicarboxylic acids [FA0117]	HMDB0000448	124-04-9	Organic compounds	Lipids and lipid-like molecules	Fatty Acyls	Fatty acids and conjugates	Animals,Plants
meta_566	Phenoxybenzamine	C07435	--	--	--	--	--	HMDB0015061	59-96-1	Organic compounds	Benzenoids	Benzene and substituted derivatives	Phenylmethylamines	Animals
meta_567	3-(3-Indolyl)-2-oxopropanoic acid	C00331	Tryptophan metabolism(ko00380);;Metabolic pathways(ko01100)	--	--	--	--	HMDB0060484	392-12-1	Organic compounds	Organoheterocyclic compounds	Indoles and derivatives	Indolyl carboxylic acids and derivatives	Microbe,Animals,Plants
meta_568	Nervonic acid	C08323	Biosynthesis of unsaturated fatty acids(ko01040)	LMFA01030092	Fatty Acyls [FA]	Fatty Acids and Conjugates [FA01]	Unsaturated fatty acids [FA0103]	HMDB0002368	506-37-6	Organic compounds	Lipids and lipid-like molecules	Fatty Acyls	Fatty acids and conjugates	Animals
meta_569	Coumarin	C05851	Biosynthesis of various plant secondary metabolites(ko00999);;Biosynthesis of secondary metabolites(ko01110)	--	--	--	--	HMDB0001218	91-64-5	Organic compounds	Phenylpropanoids and polyketides	Coumarins and derivatives	_	Animals,Plants
meta_570	Citrulline	C00327	Arginine biosynthesis(ko00220);;Metabolic pathways(ko01100);;Biosynthesis of secondary metabolites(ko01110);;Biosynthesis of amino acids(ko01230)	--	--	--	--	HMDB0000904	372-75-8	Organic compounds	Organic acids and derivatives	Carboxylic acids and derivatives	Amino acids, peptides, and analogues	Microbe,Animals
meta_571	3-Amino-3-(4-hydroxyphenyl)propanoate	C04368	Tyrosine metabolism(ko00350)	--	--	--	--	HMDB0003831	--	Organic compounds	Organic acids and derivatives	Carboxylic acids and derivatives	Amino acids, peptides, and analogues	Animals
meta_572	Ala-Ala	C00993	D-Amino acid metabolism(ko00470);;Peptidoglycan biosynthesis(ko00550);;Metabolic pathways(ko01100);;Vancomycin resistance(ko01502)	--	--	--	--	HMDB0003459	923-16-0	Organic compounds	Organic acids and derivatives	Carboxylic acids and derivatives	Amino acids, peptides, and analogues	Animals
meta_573	Ile-Phe	--	--	--	--	--	--	HMDB0028914	--	Organic compounds	Organic acids and derivatives	Carboxylic acids and derivatives	Amino acids, peptides, and analogues	Animals
meta_574	Piplartine	C10166	--	--	--	--	--	HMDB0030341	20069-09-4	Organic compounds	Phenylpropanoids and polyketides	Cinnamic acids and derivatives	_	Animals,Plants
meta_575	Glycocholic Acid	C01921	Primary bile acid biosynthesis(ko00120);;Secondary bile acid biosynthesis(ko00121);;Metabolic pathways(ko01100);;Bile secretion(ko04976);;Cholesterol metabolism(ko04979)	LMST05030001	Sterol Lipids [ST]	Steroid conjugates [ST05]	Glycine conjugates [ST0503]	HMDB0000138	475-31-0	Organic compounds	Lipids and lipid-like molecules	Steroids and steroid derivatives	Bile acids, alcohols and derivatives	Animals
meta_576	Anethole	C10428	Phenylpropanoid biosynthesis(ko00940);;Biosynthesis of secondary metabolites(ko01110)	--	--	--	--	--	--	--	--	--	--	--
meta_577	Ile-Tyr	--	--	--	--	--	--	HMDB0028919	--	Organic compounds	Organic acids and derivatives	Carboxylic acids and derivatives	Amino acids, peptides, and analogues	Animals
meta_578	all cis-(6,9,12)-Linolenic acid	--	--	--	--	--	--	--	--	--	--	--	--	--
meta_579	N-epsilon,N-epsilon,N-epsilon-Trimethyllysine	--	--	--	--	--	--	--	--	--	--	--	--	--
meta_580	1,2-dioleoyl-sn-glycero-3-phosphatidylcholine	--	--	--	--	--	--	--	--	--	--	--	--	--
meta_581	N6-Acetyl-L-lysine	C02727	Lysine degradation(ko00310);;Metabolic pathways(ko01100)	--	--	--	--	HMDB0000206	692-04-6	Organic compounds	Organic acids and derivatives	Carboxylic acids and derivatives	Amino acids, peptides, and analogues	Animals
meta_582	Linalool oxide	--	--	--	--	--	--	HMDB0040726	5989-33-3	Organic compounds	Organoheterocyclic compounds	Tetrahydrofurans	_	Microbe,Animals
meta_583	Ethyl 3-hydroxybutyrate	--	--	--	--	--	--	HMDB0040409	35608-64-1	Organic compounds	Organic acids and derivatives	Hydroxy acids and derivatives	Beta hydroxy acids and derivatives	Microbe,Animals
meta_584	Guanosine	C00387	Purine metabolism(ko00230);;Metabolic pathways(ko01100);;Nucleotide metabolism(ko01232);;ABC transporters(ko02010)	--	--	--	--	HMDB0000133	118-00-3	Organic compounds	Nucleosides, nucleotides, and analogues	Purine nucleosides	_	Microbe,Animals
meta_585	4-Oxoretinol	C16683	Retinol metabolism(ko00830)	--	--	--	--	HMDB0012329	62702-55-0	Organic compounds	Lipids and lipid-like molecules	Prenol lipids	Retinoids	Animals
meta_586	Raffinose	C00492	Galactose metabolism(ko00052);;Metabolic pathways(ko01100);;ABC transporters(ko02010)	--	--	--	--	HMDB0003213	512-69-6	Organic compounds	Organic oxygen compounds	Organooxygen compounds	Carbohydrates and carbohydrate conjugates	Animals
meta_587	(+)-Methamphetamine	C07164	--	--	--	--	--	HMDB0015517	537-46-2	Organic compounds	Benzenoids	Benzene and substituted derivatives	Phenethylamines	Animals
meta_588	D-Alanyl-D-alanine (D-Ala-D-Ala)	--	--	--	--	--	--	--	--	--	--	--	--	--
meta_589	Arg-Ser	--	--	--	--	--	--	HMDB0028718	70921-62-9	Organic compounds	Organic acids and derivatives	Carboxylic acids and derivatives	Amino acids, peptides, and analogues	Animals
meta_590	Succinate	C00042	Citrate cycle (TCA cycle)(ko00020);;Oxidative phosphorylation(ko00190);;Alanine, aspartate and glutamate metabolism(ko00250);;Lysine degradation(ko00310);;Tyrosine metabolism(ko00350);;Phenylalanine metabolism(ko00360);;Chlorocyclohexane and chlorobenzene degradation(ko00361);;Pyruvate metabolism(ko00620);;Glyoxylate and dicarboxylate metabolism(ko00630);;Propanoate metabolism(ko00640);;Butanoate…	LMFA01170043	Fatty Acyls [FA]	Fatty Acids and Conjugates [FA01]	Dicarboxylic acids [FA0117]	HMDB0000254	110-15-6	Organic compounds	Organic acids and derivatives	Carboxylic acids and derivatives	Dicarboxylic acids and derivatives	Microbe,Animals,Plants
meta_591	O-Succinyl-L-homoserine	C01118	Cysteine and methionine metabolism(ko00270);;Sulfur metabolism(ko00920);;Metabolic pathways(ko01100);;Biosynthesis of secondary metabolites(ko01110);;Biosynthesis of amino acids(ko01230)	--	--	--	--	--	--	--	--	--	--	--
meta_592	Nicotine	C00745	Tropane, piperidine and pyridine alkaloid biosynthesis(ko00960);;Metabolism of xenobiotics by cytochrome P450(ko00980);;Biosynthesis of alkaloids derived from ornithine, lysine and nicotinic acid(ko01064);;Biosynthesis of secondary metabolites(ko01110);;Thermogenesis(ko04714);;Nicotine addiction(ko05033);;Chemical carcinogenesis - receptor activation(ko05207)	--	--	--	--	HMDB0001934	54-11-5	Organic compounds	Organoheterocyclic compounds	Pyridines and derivatives	Pyrrolidinylpyridines	Animals
meta_593	Thr-Trp	--	--	--	--	--	--	HMDB0029072	186761-42-2	Organic compounds	Organic acids and derivatives	Carboxylic acids and derivatives	Amino acids, peptides, and analogues	Animals
meta_594	Phe-Gly	--	--	--	--	--	--	HMDB0028995	721-90-4	Organic compounds	Organic acids and derivatives	Carboxylic acids and derivatives	Amino acids, peptides, and analogues	Animals
meta_595	3,4-Dihydroxyhydrocinnamic acid	C10447	Tyrosine metabolism(ko00350)	--	--	--	--	HMDB0000423	1078-61-1	Organic compounds	Phenylpropanoids and polyketides	Phenylpropanoic acids	_	Animals,Plants
meta_596	16-Hydroxypalmitic acid	C18218	Cutin, suberine and wax biosynthesis(ko00073);;Metabolic pathways(ko01100)	LMFA01050051	Fatty Acyls [FA]	Fatty Acids and Conjugates [FA01]	Hydroxy fatty acids [FA0105]	HMDB0006294	506-13-8	Organic compounds	Lipids and lipid-like molecules	Fatty Acyls	Fatty acids and conjugates	Animals,Plants
meta_597	Pregnenolone	C01953	Steroid hormone biosynthesis(ko00140);;Metabolic pathways(ko01100);;Ovarian steroidogenesis(ko04913);;Aldosterone synthesis and secretion(ko04925);;Cortisol synthesis and secretion(ko04927);;Cushing syndrome(ko04934)	LMST02030088	Sterol Lipids [ST]	Steroids [ST02]	C21 steroids (gluco/mineralocorticoids, progestogins) and derivatives [ST0203]	HMDB0000253	145-13-1	Organic compounds	Lipids and lipid-like molecules	Steroids and steroid derivatives	Pregnane steroids	Animals
meta_598	6-Gingerol	C10462	--	--	--	--	--	HMDB0005783	58253-27-3	Organic compounds	Benzenoids	Phenols	Methoxyphenols	Animals
meta_599	3-Hydroxydodecanoic acid	--	--	LMFA01050252	Fatty Acyls [FA]	Fatty Acids and Conjugates [FA01]	Hydroxy fatty acids [FA0105]	HMDB0000387	45162-48-9	Organic compounds	Organic acids and derivatives	Hydroxy acids and derivatives	Medium-chain hydroxy acids and derivatives	Animals
meta_600	Docosatrienoic Acid	--	--	LMFA01030408	Fatty Acyls [FA]	Fatty Acids and Conjugates [FA01]	Unsaturated fatty acids [FA0103]	HMDB0002823	28845-86-5	Organic compounds	Lipids and lipid-like molecules	Fatty Acyls	Fatty acids and conjugates	Animals
meta_601	Behenic acid	C08281	Cutin, suberine and wax biosynthesis(ko00073);;Biosynthesis of unsaturated fatty acids(ko01040)	LMFA01010022	Fatty Acyls [FA]	Fatty Acids and Conjugates [FA01]	Straight chain fatty acids [FA0101]	HMDB0000944	112-85-6	Organic compounds	Lipids and lipid-like molecules	Fatty Acyls	Fatty acids and conjugates	Animals,Plants
meta_602	Acetylcarnitine	C02571	--	LMFA07070060	Fatty Acyls [FA]	Fatty esters [FA07]	Fatty acyl carnitines [FA0707]	HMDB0240773	--	Organic compounds	Lipids and lipid-like molecules	Fatty Acyls	Fatty acid esters	Microbe,Animals
meta_603	sn-Glycerol 1-phosphate	--	--	--	--	--	--	--	--	--	--	--	--	--
meta_604	N-Acetylcadaverine	--	--	--	--	--	--	HMDB0002284	32343-73-0	Organic compounds	Organic acids and derivatives	Carboxylic acids and derivatives	Carboxylic acid derivatives	Animals
meta_605	D-Xylose	--	--	--	--	--	--	--	--	--	--	--	--	--
meta_606	L-Asparagine	C00152	Alanine, aspartate and glutamate metabolism(ko00250);;Cyanoamino acid metabolism(ko00460);;Aminoacyl-tRNA biosynthesis(ko00970);;Biosynthesis of plant secondary metabolites(ko01060);;Metabolic pathways(ko01100);;Biosynthesis of secondary metabolites(ko01110);;Biosynthesis of amino acids(ko01230);;Protein digestion and absorption(ko04974);;Mineral absorption(ko04978);;Central carbon metabolism in …	--	--	--	--	HMDB0000168	70-47-3	Organic compounds	Organic acids and derivatives	Carboxylic acids and derivatives	Amino acids, peptides, and analogues	Microbe,Animals
meta_607	Gamma-Glutamylcysteine	C00669	Glutathione metabolism(ko00480);;Metabolic pathways(ko01100);;Biosynthesis of cofactors(ko01240);;Ferroptosis(ko04216)	--	--	--	--	HMDB0001049	636-58-8	Organic compounds	Organic acids and derivatives	Carboxylic acids and derivatives	Amino acids, peptides, and analogues	Microbe,Animals
meta_608	Tryptamine	C00398	Tryptophan metabolism(ko00380);;Indole alkaloid biosynthesis(ko00901);;Biosynthesis of plant secondary metabolites(ko01060);;Biosynthesis of alkaloids derived from shikimate pathway(ko01063);;Metabolic pathways(ko01100);;Biosynthesis of secondary metabolites(ko01110);;Neuroactive ligand-receptor interaction(ko04080)	--	--	--	--	HMDB0000303	61-54-1	Organic compounds	Organoheterocyclic compounds	Indoles and derivatives	Tryptamines and derivatives	Animals,Plants,Microbe
meta_609	Xanthopterin	--	--	--	--	--	--	HMDB0259923	5979-01-1	Organic compounds	Organoheterocyclic compounds	Pteridines and derivatives	Pterins and derivatives	Animals
meta_610	epsilon-Caprolactam	C06593	Caprolactam degradation(ko00930);;Metabolic pathways(ko01100);;Microbial metabolism in diverse environments(ko01120)	--	--	--	--	HMDB0062769	105-60-2	Organic compounds	Organoheterocyclic compounds	Lactams	Caprolactams	Animals,Plants
meta_611	Methaqualone	C07560	--	--	--	--	--	HMDB0240285	72-44-6	Organic compounds	Organoheterocyclic compounds	Diazanaphthalenes	Benzodiazines	Animals
meta_612	4-Methoxyphenylacetic acid	--	--	--	--	--	--	HMDB0002072	104-01-8	Organic compounds	Benzenoids	Phenol ethers	Anisoles	Animals
meta_613	p-Acetamidophenol (Acetaminophen, Tylenol)	--	--	--	--	--	--	--	--	--	--	--	--	--
meta_614	2E-Eicosenoic acid	--	--	--	--	--	--	--	--	--	--	--	--	--
meta_615	trans-Vaccenic acid	C08367	--	LMFA01030077	Fatty Acyls [FA]	Fatty Acids and Conjugates [FA01]	Unsaturated fatty acids [FA0103]	HMDB0003231	693-72-1	Organic compounds	Lipids and lipid-like molecules	Fatty Acyls	Fatty acids and conjugates	Animals,Plants
meta_616	Nadolol	--	--	--	--	--	--	HMDB0248375	42200-33-9	Organic compounds	Benzenoids	Tetralins	_	Animals
meta_617	Tyr-Met	--	--	--	--	--	--	HMDB0029111	--	Organic compounds	Organic acids and derivatives	Carboxylic acids and derivatives	Amino acids, peptides, and analogues	Animals
meta_618	13,14-dihydro-15-keto-PGF2alpha	--	--	LMFA03010027	Fatty Acyls [FA]	Eicosanoids [FA03]	Prostaglandins [FA0301]	HMDB0004685	27376-76-7	Organic compounds	Lipids and lipid-like molecules	Fatty Acyls	Eicosanoids	Animals
meta_619	Colforsin	C17854	--	--	--	--	--	HMDB0032064	3413-15-8	Organic compounds	Organoheterocyclic compounds	Benzofurans	Benzofuranones	Animals
meta_620	3-Deoxy-2-keto-6-phosphogluconic acid	--	--	--	--	--	--	--	--	--	--	--	--	--
meta_621	Ala-Met	--	--	--	--	--	--	HMDB0028693	14486-05-6	Organic compounds	Organic acids and derivatives	Carboxylic acids and derivatives	Amino acids, peptides, and analogues	Animals
meta_622	p-CHLOROPHENYLALANINE	--	--	--	--	--	--	HMDB0033261	101365-03-1	Organic compounds	Phenylpropanoids and polyketides	2-arylbenzofuran flavonoids	_	Animals
meta_623	N-Acetyl-L-phenylalanine	C03519	Phenylalanine metabolism(ko00360);;Metabolic pathways(ko01100)	--	--	--	--	HMDB0000512	2018-61-3	Organic compounds	Organic acids and derivatives	Carboxylic acids and derivatives	Amino acids, peptides, and analogues	Microbe,Animals
meta_624	Pentoxifylline	C07424	--	--	--	--	--	HMDB0014944	6493-05-6	Organic compounds	Organoheterocyclic compounds	Imidazopyrimidines	Purines and purine derivatives	Animals
meta_625	Melatonin	C01598	Tryptophan metabolism(ko00380);;Metabolic pathways(ko01100);;Biosynthesis of secondary metabolites(ko01110);;Neuroactive ligand-receptor interaction(ko04080);;Circadian entrainment(ko04713)	--	--	--	--	HMDB0001389	73-31-4	Organic compounds	Organoheterocyclic compounds	Indoles and derivatives	Indoles	Animals
meta_626	Terpineol	C16772	--	--	--	--	--	--	--	--	--	--	--	--
meta_627	Ile-Lys	--	--	--	--	--	--	HMDB0028912	--	Organic compounds	Organic acids and derivatives	Carboxylic acids and derivatives	Amino acids, peptides, and analogues	Animals
meta_628	Tetrahydro-L-biopterin	--	--	--	--	--	--	--	--	--	--	--	--	--
meta_629	7,8-Dihydro-.alpha.-ionone	--	--	--	--	--	--	--	--	--	--	--	--	--
meta_630	Phe-Phe	--	--	--	--	--	--	HMDB0013302	2577-40-4	Organic compounds	Organic acids and derivatives	Carboxylic acids and derivatives	Amino acids, peptides, and analogues	Animals
meta_631	Pro-Asn	--	--	--	--	--	--	HMDB0029012	--	Organic compounds	Organic acids and derivatives	Carboxylic acids and derivatives	Amino acids, peptides, and analogues	Animals
meta_632	7-Methylxanthine	C16353	Caffeine metabolism(ko00232);;Metabolic pathways(ko01100);;Biosynthesis of secondary metabolites(ko01110);;Microbial metabolism in diverse environments(ko01120)	--	--	--	--	HMDB0001991	552-62-5	Organic compounds	Organoheterocyclic compounds	Imidazopyrimidines	Purines and purine derivatives	Animals,Plants
meta_633	(R)-mevalonic acid 5-Phosphate	C01107	Terpenoid backbone biosynthesis(ko00900);;Metabolic pathways(ko01100);;Biosynthesis of secondary metabolites(ko01110)	LMFA01050415	Fatty Acyls [FA]	Fatty Acids and Conjugates [FA01]	Hydroxy fatty acids [FA0105]	HMDB0001343	73566-35-5	Organic compounds	Organic acids and derivatives	Organic phosphoric acids and derivatives	Phosphate esters	Microbe,Animals
meta_634	2-Methylbutyroylcarnitine	--	--	LMFA07070034	Fatty Acyls [FA]	Fatty esters [FA07]	Fatty acyl carnitines [FA0707]	HMDB0000378	31023-25-3	Organic compounds	Lipids and lipid-like molecules	Fatty Acyls	Fatty acid esters	Animals
meta_635	Pro-Asp	--	--	--	--	--	--	HMDB0029013	--	Organic compounds	Organic acids and derivatives	Carboxylic acids and derivatives	Amino acids, peptides, and analogues	Animals
meta_636	Metyrapone	C14818	Porphyrin metabolism(ko00860);;ABC transporters(ko02010);;HIF-1 signaling pathway(ko04066);;Ferroptosis(ko04216);;Mineral absorption(ko04978);;Alzheimer disease(ko05010)	--	--	--	--	HMDB0000692	15438-31-0	Inorganic compounds	Homogeneous metal compounds	Homogeneous transition metal compounds	_	Microbe,Animals
meta_637	Rosmarinic Acid	C01850	Tyrosine metabolism(ko00350);;Metabolic pathways(ko01100)	--	--	--	--	HMDB0003572	20283-92-5	Organic compounds	Phenylpropanoids and polyketides	Cinnamic acids and derivatives	Hydroxycinnamic acids and derivatives	Animals
meta_638	Oxprenolol	--	--	--	--	--	--	HMDB0015520	6452-71-7	Organic compounds	Benzenoids	Phenol ethers	_	Animals
meta_639	Tetrahydrobiopterin	C00272	Folate biosynthesis(ko00790);;Metabolic pathways(ko01100);;Biosynthesis of cofactors(ko01240);;Fluid shear stress and atherosclerosis(ko05418)	--	--	--	--	HMDB0000027	62989-33-7	Organic compounds	Organoheterocyclic compounds	Pteridines and derivatives	Pterins and derivatives	Animals
meta_640	D-Arabinono-1,4-lactone	C00652	Ascorbate and aldarate metabolism(ko00053);;Metabolic pathways(ko01100)	--	--	--	--	HMDB0302833	--	Organic compounds	Organic oxygen compounds	Organooxygen compounds	Carbohydrates and carbohydrate conjugates	Microbe,Animals
meta_641	Pioglitazone	C07675	--	--	--	--	--	HMDB0015264	111025-46-8	Organic compounds	Benzenoids	Phenol ethers	_	Animals
meta_642	Chenodeoxycholate	C02528	Primary bile acid biosynthesis(ko00120);;Secondary bile acid biosynthesis(ko00121);;Metabolic pathways(ko01100);;Bile secretion(ko04976)	LMST04010032	Sterol Lipids [ST]	Bile acids and derivatives [ST04]	C24 bile acids, alcohols, and derivatives [ST0401]	HMDB0000518	474-25-9	Organic compounds	Lipids and lipid-like molecules	Steroids and steroid derivatives	Bile acids, alcohols and derivatives	Animals
meta_643	Verapamil	C07188	--	--	--	--	--	HMDB0001850	52-53-9	Organic compounds	Benzenoids	Benzene and substituted derivatives	Phenylbutylamines	Animals
meta_644	Ile-Cys	--	--	--	--	--	--	HMDB0028904	--	Organic compounds	Organic acids and derivatives	Carboxylic acids and derivatives	Amino acids, peptides, and analogues	Animals
meta_645	9-cis-Retinal	C16681	Retinol metabolism(ko00830);;Metabolic pathways(ko01100)	LMPR01090017	Prenol Lipids [PR]	Isoprenoids [PR01]	Retinoids [PR0109]	HMDB0006218	514-85-2	Organic compounds	Lipids and lipid-like molecules	Prenol lipids	Retinoids	Animals
meta_646	N-Benzyloxycarbonylglycine	--	--	--	--	--	--	--	--	--	--	--	--	--
meta_647	Traumatic Acid	C16308	alpha-Linolenic acid metabolism(ko00592);;Biosynthesis of secondary metabolites(ko01110)	LMFA01170002	Fatty Acyls [FA]	Fatty Acids and Conjugates [FA01]	Dicarboxylic acids [FA0117]	HMDB0000933	6402-36-4	Organic compounds	Lipids and lipid-like molecules	Fatty Acyls	Fatty acids and conjugates	Animals
meta_648	Arg-Asp	--	--	--	--	--	--	HMDB0028705	15706-88-4	Organic compounds	Organic acids and derivatives	Carboxylic acids and derivatives	Amino acids, peptides, and analogues	Animals
meta_649	His-Asp	--	--	--	--	--	--	HMDB0028881	41658-60-0	Organic compounds	Organic acids and derivatives	Carboxylic acids and derivatives	Amino acids, peptides, and analogues	Animals
meta_650	3,4-Dihydroxybenzoate (Protocatechuic acid)	--	--	--	--	--	--	--	--	--	--	--	--	--
meta_651	L-Cystine	C01420	--	--	--	--	--	HMDB0250712	--	Organic compounds	Organic acids and derivatives	Carboxylic acids and derivatives	Amino acids, peptides, and analogues	Microbe,Animals
meta_652	Sphingosine	C00319	Sphingolipid metabolism(ko00600);;Metabolic pathways(ko01100);;Sphingolipid signaling pathway(ko04071);;Apoptosis(ko04210);;Necroptosis(ko04217)	LMSP01010001	Sphingolipids [SP]	Sphingoid bases [SP01]	Sphing-4-enines (Sphingosines) [SP0101]	HMDB0000252	123-78-4	Organic compounds	Organic nitrogen compounds	Organonitrogen compounds	Amines	Animals,Plants
meta_653	Zearalenone	C09981	--	LMPK04000016	Polyketides [PK]	Macrolides and lactone polyketides [PK04]	-	--	--	--	--	--	--	--
meta_654	Zingerone	C17497	--	--	--	--	--	HMDB0032590	122-48-5	Organic compounds	Benzenoids	Phenols	Methoxyphenols	Microbe,Animals,Plants
meta_655	1-Indanone	C01504	Polycyclic aromatic hydrocarbon degradation(ko00624);;Microbial metabolism in diverse environments(ko01120)	--	--	--	--	HMDB0059602	83-33-0	Organic compounds	Benzenoids	Indanes	Indanones	Animals,Plants
meta_656	5(S)-HpETE	C05356	--	LMFA03060108	Fatty Acyls [FA]	Eicosanoids [FA03]	Hydroxy/hydroperoxyeicosatetraenoic acids [FA0306]	HMDB0011135	74581-83-2	Organic compounds	Lipids and lipid-like molecules	Fatty Acyls	Eicosanoids	Animals
meta_657	Scopolamine	--	--	--	--	--	--	HMDB0243522	51-34-3	Organic compounds	Organic acids and derivatives	Hydroxy acids and derivatives	Beta hydroxy acids and derivatives	Animals
meta_658	Pro-Val	--	--	--	--	--	--	HMDB0029030	--	Organic compounds	Organic acids and derivatives	Carboxylic acids and derivatives	Amino acids, peptides, and analogues	Animals
meta_659	Meperidine	C07128	--	--	--	--	--	HMDB0014597	57-42-1	Organic compounds	Organoheterocyclic compounds	Piperidines	Phenylpiperidines	Animals
meta_660	Metaproterenol	C07144	--	--	--	--	--	HMDB0014954	586-06-1	Organic compounds	Benzenoids	Phenols	Benzenediols	Animals
meta_661	7-Oxocholesterol	--	--	--	--	--	--	HMDB0000501	566-28-9	Organic compounds	Lipids and lipid-like molecules	Steroids and steroid derivatives	Cholestane steroids	Animals
meta_662	Val-Asp	--	--	--	--	--	--	HMDB0029123	20556-16-5	Organic compounds	Organic acids and derivatives	Carboxylic acids and derivatives	Amino acids, peptides, and analogues	Animals
meta_663	Gaboxadol	C13693	--	--	--	--	--	HMDB0252570	--	Organic compounds	Organic nitrogen compounds	Organonitrogen compounds	Amines	Animals
meta_664	N-Acetyl-L-glutamic acid	C00624	Arginine biosynthesis(ko00220);;Metabolic pathways(ko01100);;Biosynthesis of secondary metabolites(ko01110);;2-Oxocarboxylic acid metabolism(ko01210);;Biosynthesis of amino acids(ko01230)	--	--	--	--	--	--	--	--	--	--	--
meta_665	D-Sorbitol	C00794	Fructose and mannose metabolism(ko00051);;Galactose metabolism(ko00052);;Metabolic pathways(ko01100);;ABC transporters(ko02010);;Phosphotransferase system (PTS)(ko02060);;Diabetic cardiomyopathy(ko05415)	--	--	--	--	HMDB0000247	50-70-4	Organic compounds	Organic oxygen compounds	Organooxygen compounds	Carbohydrates and carbohydrate conjugates	Microbe,Animals
meta_666	1-Stearoyl-2-oleoyl-sn-glycerol 3-phosphocholine (SOPC)	--	--	--	--	--	--	--	--	--	--	--	--	--
meta_667	Biliverdin	C00500	Porphyrin metabolism(ko00860);;Metabolic pathways(ko01100);;Biosynthesis of secondary metabolites(ko01110)	--	--	--	--	HMDB0001008	114-25-0	Organic compounds	Organoheterocyclic compounds	Tetrapyrroles and derivatives	Bilirubins	Animals
meta_668	3,4-Methylenedioxyamphetamine	C07577	--	--	--	--	--	HMDB0041931	4764-17-4	Organic compounds	Organoheterocyclic compounds	Benzodioxoles	_	Animals
meta_669	4-Aminobutyric acid	C00334	Alanine, aspartate and glutamate metabolism(ko00250);;Arginine and proline metabolism(ko00330);;beta-Alanine metabolism(ko00410);;Butanoate metabolism(ko00650);;Nicotinate and nicotinamide metabolism(ko00760);;Metabolic pathways(ko01100);;Microbial metabolism in diverse environments(ko01120);;Quorum sensing(ko02024);;cAMP signaling pathway(ko04024);;Neuroactive ligand-receptor interaction(ko04080…	LMFA01100039	Fatty Acyls [FA]	Fatty Acids and Conjugates [FA01]	Amino fatty acids [FA0110]	HMDB0000112	56-12-2	Organic compounds	Organic acids and derivatives	Carboxylic acids and derivatives	Amino acids, peptides, and analogues	Microbe,Animals,Plants
meta_670	Pro-Met	--	--	--	--	--	--	HMDB0029023	--	Organic compounds	Organic acids and derivatives	Carboxylic acids and derivatives	Amino acids, peptides, and analogues	Animals
meta_671	Daidzein	C10208	Isoflavonoid biosynthesis(ko00943);;Biosynthesis of phenylpropanoids(ko01061);;Metabolic pathways(ko01100);;Biosynthesis of secondary metabolites(ko01110)	LMPK12050038	Polyketides [PK]	Flavonoids [PK12]	Isoflavonoids [PK1205]	HMDB0003312	486-66-8	Organic compounds	Phenylpropanoids and polyketides	Isoflavonoids	Isoflav-2-enes	Microbe,Animals,Plants
meta_672	Pro-Ala	--	--	--	--	--	--	HMDB0029010	--	Organic compounds	Organic acids and derivatives	Carboxylic acids and derivatives	Amino acids, peptides, and analogues	Animals
meta_673	6-Benzylaminopurine	C11263	--	--	--	--	--	HMDB0039238	1214-39-7	Organic compounds	Organoheterocyclic compounds	Imidazopyrimidines	Purines and purine derivatives	Animals,Plants
meta_674	1-Stearoyl-sn-glycerol	--	--	--	--	--	--	--	--	--	--	--	--	--
meta_675	3'-O-methyluridine	--	--	--	--	--	--	--	--	--	--	--	--	--
meta_676	p-Hydroxyphenylbutazone	C19494	--	--	--	--	--	HMDB0256021	129-20-4	Organic compounds	Benzenoids	Phenols	1-hydroxy-2-unsubstituted benzenoids	Animals
meta_677	Coumestrol	C10205	Isoflavonoid biosynthesis(ko00943);;Biosynthesis of phenylpropanoids(ko01061);;Biosynthesis of secondary metabolites(ko01110)	LMPK12090018	Polyketides [PK]	Flavonoids [PK12]	Coumestan flavonoids [PK1209]	HMDB0002326	479-13-0	Organic compounds	Phenylpropanoids and polyketides	Isoflavonoids	Coumestans	Animals,Plants
meta_678	Pergolide	--	--	--	--	--	--	--	--	--	--	--	--	--
meta_679	p-Cresol	C01468	Toluene degradation(ko00623);;Nitrotoluene degradation(ko00633);;Metabolic pathways(ko01100);;Microbial metabolism in diverse environments(ko01120);;Degradation of aromatic compounds(ko01220);;Protein digestion and absorption(ko04974)	--	--	--	--	HMDB0001858	106-44-5	Organic compounds	Benzenoids	Phenols	Cresols	Animals,Plants
meta_680	1-Methylxanthine	C16358	Caffeine metabolism(ko00232);;Metabolic pathways(ko01100);;Biosynthesis of secondary metabolites(ko01110);;Microbial metabolism in diverse environments(ko01120)	--	--	--	--	HMDB0010738	6136-37-4	Organic compounds	Organoheterocyclic compounds	Imidazopyrimidines	Purines and purine derivatives	Animals
meta_681	3-Ureidopropionate	C02642	Pyrimidine metabolism(ko00240);;beta-Alanine metabolism(ko00410);;Pantothenate and CoA biosynthesis(ko00770);;Metabolic pathways(ko01100)	--	--	--	--	HMDB0000026	462-88-4	Organic compounds	Organic acids and derivatives	Organic carbonic acids and derivatives	Ureas	Animals
meta_682	Glaucine	--	--	--	--	--	--	HMDB0252738	475-81-0	Organic compounds	Alkaloids and derivatives	Aporphines	_	Animals
meta_683	2'-Deoxy-D-ribose	--	--	--	--	--	--	--	--	--	--	--	--	--
meta_684	Terfenadine	C07463	--	--	--	--	--	HMDB0014486	50679-08-8	Organic compounds	Benzenoids	Benzene and substituted derivatives	Diphenylmethanes	Animals
meta_685	Perindopril	C07706	--	--	--	--	--	HMDB0014928	107133-36-8	Organic compounds	Organic acids and derivatives	Carboxylic acids and derivatives	Amino acids, peptides, and analogues	Animals
meta_686	Tridecanoic acid (Tridecylic acid)	--	--	--	--	--	--	--	--	--	--	--	--	--
meta_687	Cortisone acetate	C08173	--	LMST02030120	Sterol Lipids [ST]	Steroids [ST02]	C21 steroids (gluco/mineralocorticoids, progestogins) and derivatives [ST0203]	HMDB0015459	50-04-4	Organic compounds	Lipids and lipid-like molecules	Steroids and steroid derivatives	Pregnane steroids	Animals
meta_688	Homovanillic acid	C05582	Tyrosine metabolism(ko00350);;Metabolic pathways(ko01100);;Dopaminergic synapse(ko04728)	--	--	--	--	HMDB0000118	306-08-1	Organic compounds	Benzenoids	Phenols	Methoxyphenols	Microbe,Animals,Plants
meta_689	Imidazoleacetic acid	C02835	Histidine metabolism(ko00340);;Metabolic pathways(ko01100)	--	--	--	--	HMDB0002024	645-65-8	Organic compounds	Organoheterocyclic compounds	Azoles	Imidazoles	Animals
meta_690	Lys-Ser	--	--	--	--	--	--	HMDB0028960	6665-19-6	Organic compounds	Organic acids and derivatives	Carboxylic acids and derivatives	Amino acids, peptides, and analogues	Animals
meta_691	2-keto-D-Gluconic acid	--	--	--	--	--	--	--	--	--	--	--	--	--
meta_692	Tyr-Pro	--	--	--	--	--	--	HMDB0029113	--	Organic compounds	Organic acids and derivatives	Carboxylic acids and derivatives	Amino acids, peptides, and analogues	Animals
meta_693	Ile-Asp	--	--	--	--	--	--	HMDB0028903	--	Organic compounds	Organic acids and derivatives	Carboxylic acids and derivatives	Amino acids, peptides, and analogues	Animals
meta_694	Honokiol	C10630	--	--	--	--	--	HMDB0253212	--	Organic compounds	Benzenoids	Benzene and substituted derivatives	Biphenyls and derivatives	Animals,Plants
meta_695	Oxethazaine	--	--	--	--	--	--	HMDB0031171	183195-99-5	Organic compounds	Lipids and lipid-like molecules	Fatty Acyls	Fatty alcohols	Animals
meta_696	(+)-Muscarine cation	--	--	--	--	--	--	--	--	--	--	--	--	--
meta_697	5-Amino-4-carbamoylimidazole (AICA)	--	--	--	--	--	--	--	--	--	--	--	--	--
meta_698	N2-Acetyl-L-ornithine	C00437	Arginine biosynthesis(ko00220);;Metabolic pathways(ko01100);;Biosynthesis of secondary metabolites(ko01110);;2-Oxocarboxylic acid metabolism(ko01210);;Biosynthesis of amino acids(ko01230)	--	--	--	--	HMDB0003357	6205-08-9	Organic compounds	Organic acids and derivatives	Carboxylic acids and derivatives	Amino acids, peptides, and analogues	Microbe,Animals
meta_699	Diphenylamine	C11016	--	--	--	--	--	HMDB0032562	122-39-4	Organic compounds	Benzenoids	Benzene and substituted derivatives	Aniline and substituted anilines	Animals
meta_700	DL-Methionine sulfoxide	C15998	--	--	--	--	--	--	--	--	--	--	--	--
meta_701	Thiamine	C00378	Thiamine metabolism(ko00730);;Metabolic pathways(ko01100);;Biosynthesis of cofactors(ko01240);;ABC transporters(ko02010);;Sulfur relay system(ko04122);;Vitamin digestion and absorption(ko04977)	--	--	--	--	HMDB0000235	70-16-6	Organic compounds	Organoheterocyclic compounds	Diazines	Pyrimidines and pyrimidine derivatives	Microbe,Animals,Plants
meta_702	Bentazon	--	--	--	--	--	--	--	--	--	--	--	--	--
meta_703	(Z)-6-Octadecenoic acid	--	--	--	--	--	--	HMDB0304458	--	Organic compounds	Lipids and lipid-like molecules	Fatty Acyls	Fatty acids and conjugates	Animals
meta_704	Bestatin	--	--	--	--	--	--	HMDB0242556	--	Organic compounds	Organic acids and derivatives	Peptidomimetics	Hybrid peptides	Microbe,Animals
meta_705	Zotepine	--	--	--	--	--	--	HMDB0260049	--	Organic compounds	Organoheterocyclic compounds	Benzothiepins	Dibenzothiepins	Animals
meta_706	Sulfamethoxypyridazine	--	--	--	--	--	--	HMDB0258575	80-35-3	Organic compounds	Benzenoids	Benzene and substituted derivatives	Benzenesulfonamides	Animals
meta_707	N-Acetylputrescine	C02714	Arginine and proline metabolism(ko00330);;Metabolic pathways(ko01100)	--	--	--	--	HMDB0002064	18233-70-0	Organic compounds	Organic acids and derivatives	Carboximidic acids and derivatives	Carboximidic acids	Microbe,Animals,Plants
meta_708	2'-O-methylcytidine	--	--	--	--	--	--	HMDB0242132	--	Organic compounds	Nucleosides, nucleotides, and analogues	Pyrimidine nucleosides	_	Animals
meta_709	Demethoxycurcumin	--	--	--	--	--	--	HMDB0033801	22608-11-3	Organic compounds	Phenylpropanoids and polyketides	Diarylheptanoids	Linear diarylheptanoids	Animals,Plants
meta_710	Oxyquinoline	--	--	--	--	--	--	--	--	--	--	--	--	--
meta_711	Jasmonic acid	C08491	alpha-Linolenic acid metabolism(ko00592);;Biosynthesis of plant secondary metabolites(ko01060);;Biosynthesis of plant hormones(ko01070);;Metabolic pathways(ko01100);;Biosynthesis of secondary metabolites(ko01110);;Plant hormone signal transduction(ko04075)	LMFA02020001	Fatty Acyls [FA]	Octadecanoids [FA02]	Jasmonic acids [FA0202]	HMDB0032797	59366-47-1	Organic compounds	Lipids and lipid-like molecules	Fatty Acyls	Lineolic acids and derivatives	Animals
meta_712	Glycyl-L-leucine	C02155	--	--	--	--	--	HMDB0000759	869-19-2	Organic compounds	Organic acids and derivatives	Carboxylic acids and derivatives	Amino acids, peptides, and analogues	Animals
meta_713	His-Ser	--	--	--	--	--	--	HMDB0028894	21438-60-8	Organic compounds	Organic acids and derivatives	Carboxylic acids and derivatives	Amino acids, peptides, and analogues	Animals
meta_714	Harmine	C06538	Indole alkaloid biosynthesis(ko00901);;Biosynthesis of alkaloids derived from shikimate pathway(ko01063)	--	--	--	--	HMDB0030311	442-51-3	Organic compounds	Alkaloids and derivatives	Harmala alkaloids	_	Animals,Plants
meta_715	N-Acetyl-L-Histidine	C02997	--	--	--	--	--	HMDB0032055	2497-02-1	Organic compounds	Organic acids and derivatives	Carboxylic acids and derivatives	Amino acids, peptides, and analogues	Animals
meta_716	3-Hydroxy-4-methoxycinnamic acid	C10470	--	--	--	--	--	HMDB0000955	25522-33-2	Organic compounds	Phenylpropanoids and polyketides	Cinnamic acids and derivatives	Hydroxycinnamic acids and derivatives	Animals,Plants
meta_717	Perseitol	C08255	--	--	--	--	--	HMDB0033750	527-06-0	Organic compounds	Organic oxygen compounds	Organooxygen compounds	Carbohydrates and carbohydrate conjugates	Animals
meta_718	Paroxetine	--	--	--	--	--	--	--	--	--	--	--	--	--
meta_719	Dihydroxyfumarate	C00975	--	LMFA01060194	Fatty Acyls [FA]	Fatty Acids and Conjugates [FA01]	Oxo fatty acids [FA0106]	HMDB0002050	133-38-0	Organic compounds	Organic acids and derivatives	Keto acids and derivatives	Short-chain keto acids and derivatives	Animals
meta_720	Glycylproline	--	--	--	--	--	--	HMDB0000721	704-15-4	Organic compounds	Organic acids and derivatives	Carboxylic acids and derivatives	Amino acids, peptides, and analogues	Animals
meta_721	2-Dehydro-3-deoxy-D-gluconate	C00257	Pentose phosphate pathway(ko00030);;Metabolic pathways(ko01100);;Biosynthesis of secondary metabolites(ko01110);;Microbial metabolism in diverse environments(ko01120);;Carbon metabolism(ko01200)	--	--	--	--	HMDB0000625	526-95-4	Organic compounds	Organic oxygen compounds	Organooxygen compounds	Carbohydrates and carbohydrate conjugates	Microbe,Animals
meta_722	4'-Hydroxychalcone	--	--	--	--	--	--	--	--	--	--	--	--	--
meta_723	Tyr-Thr	--	--	--	--	--	--	HMDB0029115	--	Organic compounds	Organic acids and derivatives	Carboxylic acids and derivatives	Amino acids, peptides, and analogues	Animals
meta_724	3-Methoxy-4-hydroxyphenylethyleneglycol	--	--	--	--	--	--	--	--	--	--	--	--	--
meta_725	Dipyridamole	--	--	--	--	--	--	HMDB0015110	58-32-2	Organic compounds	Organic nitrogen compounds	Organonitrogen compounds	Amines	Animals,Plants
meta_726	D-Ornithine	C00515	D-Amino acid metabolism(ko00470);;Biosynthesis of various other secondary metabolites(ko00997);;Metabolic pathways(ko01100);;Biosynthesis of secondary metabolites(ko01110)	--	--	--	--	HMDB0003374	348-66-3	Organic compounds	Organic acids and derivatives	Carboxylic acids and derivatives	Amino acids, peptides, and analogues	Animals
meta_727	Methylmalonic acid	C02170	Pyrimidine metabolism(ko00240);;Valine, leucine and isoleucine degradation(ko00280);;Propanoate metabolism(ko00640);;Metabolic pathways(ko01100)	LMFA01170118	Fatty Acyls [FA]	Fatty Acids and Conjugates [FA01]	Dicarboxylic acids [FA0117]	HMDB0000202	516-05-2	Organic compounds	Organic acids and derivatives	Carboxylic acids and derivatives	Dicarboxylic acids and derivatives	Microbe,Animals,Plants
meta_728	DL-3-Hydroxybutyric acid	--	--	--	--	--	--	--	--	--	--	--	--	--
meta_729	3-Hydroxycapric acid	--	--	LMFA01050246	Fatty Acyls [FA]	Fatty Acids and Conjugates [FA01]	Hydroxy fatty acids [FA0105]	HMDB0002203	19526-23-9	Organic compounds	Organic acids and derivatives	Hydroxy acids and derivatives	Medium-chain hydroxy acids and derivatives	Animals
meta_730	Bethanechol cation	--	--	--	--	--	--	--	--	--	--	--	--	--
meta_731	Palmitic acid	C00249	Fatty acid biosynthesis(ko00061);;Fatty acid elongation(ko00062);;Fatty acid degradation(ko00071);;Cutin, suberine and wax biosynthesis(ko00073);;Biosynthesis of unsaturated fatty acids(ko01040);;Biosynthesis of plant secondary metabolites(ko01060);;Metabolic pathways(ko01100);;Fatty acid metabolism(ko01212)	LMFA01010001	Fatty Acyls [FA]	Fatty Acids and Conjugates [FA01]	Straight chain fatty acids [FA0101]	HMDB0000220	57-10-3	Organic compounds	Lipids and lipid-like molecules	Fatty Acyls	Fatty acids and conjugates	Microbe,Animals,Plants
meta_732	Phenacemide	C07428	--	--	--	--	--	HMDB0015253	63-98-9	Organic compounds	Benzenoids	Benzene and substituted derivatives	Phenylacetamides	Animals
meta_733	Fastigilin B	--	--	--	--	--	--	--	--	--	--	--	--	--
meta_734	Val-Met	--	--	--	--	--	--	HMDB0029133	14486-09-0	Organic compounds	Organic acids and derivatives	Carboxylic acids and derivatives	Amino acids, peptides, and analogues	Animals
meta_735	Tetrahydrocortisone	C05470	Steroid hormone biosynthesis(ko00140)	LMST02030098	Sterol Lipids [ST]	Steroids [ST02]	C21 steroids (gluco/mineralocorticoids, progestogins) and derivatives [ST0203]	--	--	--	--	--	--	--
meta_736	alpha-Tochopheryl Acetate	--	--	--	--	--	--	--	--	--	--	--	--	--
meta_737	Taurocholate	C05122	--	LMST05040001	Sterol Lipids [ST]	Steroid conjugates [ST05]	Taurine conjugates [ST0504]	HMDB0000036	81-24-3	Organic compounds	Lipids and lipid-like molecules	Steroids and steroid derivatives	Bile acids, alcohols and derivatives	Microbe,Animals
meta_738	Pentadecanoic Acid	C16537	--	LMFA01010015	Fatty Acyls [FA]	Fatty Acids and Conjugates [FA01]	Straight chain fatty acids [FA0101]	HMDB0000826	1002-84-2	Organic compounds	Lipids and lipid-like molecules	Fatty Acyls	Fatty acids and conjugates	Animals,Plants,Microbe
meta_739	3-methylcytidine	--	--	--	--	--	--	HMDB0240577	2140-64-9	_	_	_	_	Animals
meta_740	Ramipril	--	--	--	--	--	--	--	--	--	--	--	--	--
meta_741	Hexadecanedioic acid	C19615	Cutin, suberine and wax biosynthesis(ko00073);;Metabolic pathways(ko01100)	LMFA01170022	Fatty Acyls [FA]	Fatty Acids and Conjugates [FA01]	Dicarboxylic acids [FA0117]	HMDB0000672	505-54-4	Organic compounds	Lipids and lipid-like molecules	Fatty Acyls	Fatty acids and conjugates	Microbe,Animals,Plants
meta_742	Phenylpyruvate	C00166	Phenylalanine metabolism(ko00360);;Phenylalanine, tyrosine and tryptophan biosynthesis(ko00400);;D-Amino acid metabolism(ko00470);;Tropane, piperidine and pyridine alkaloid biosynthesis(ko00960);;Biosynthesis of plant secondary metabolites(ko01060);;Metabolic pathways(ko01100);;Biosynthesis of secondary metabolites(ko01110);;2-Oxocarboxylic acid metabolism(ko01210);;Biosynthesis of amino acids(ko…	--	--	--	--	HMDB0000205	156-06-9	Organic compounds	Benzenoids	Benzene and substituted derivatives	Phenylpyruvic acid derivatives	Microbe,Animals,Plants
meta_743	D-Biotin	C00120	Biotin metabolism(ko00780);;Metabolic pathways(ko01100);;Biosynthesis of cofactors(ko01240);;ABC transporters(ko02010);;Vitamin digestion and absorption(ko04977)	--	--	--	--	HMDB0000030	58-85-5	Organic compounds	Organoheterocyclic compounds	Biotin and derivatives	_	Microbe,Animals
meta_744	D-Mannitol 1-phosphate	C00644	Fructose and mannose metabolism(ko00051);;Metabolic pathways(ko01100);;Phosphotransferase system (PTS)(ko02060)	--	--	--	--	HMDB0001530	15806-48-1	Organic compounds	Organic oxygen compounds	Organooxygen compounds	Carbohydrates and carbohydrate conjugates	Animals
meta_745	Ile-Glu	--	--	--	--	--	--	HMDB0028906	--	Organic compounds	Organic acids and derivatives	Carboxylic acids and derivatives	Amino acids, peptides, and analogues	Animals
meta_746	Indoleacetic acid	C00954	Tryptophan metabolism(ko00380);;Biosynthesis of plant hormones(ko01070);;Metabolic pathways(ko01100);;Plant hormone signal transduction(ko04075)	--	--	--	--	HMDB0000197	87-51-4	Organic compounds	Organoheterocyclic compounds	Indoles and derivatives	Indolyl carboxylic acids and derivatives	Microbe,Animals,Plants
meta_747	5-Aminolevulinic acid	C00430	Glycine, serine and threonine metabolism(ko00260);;Porphyrin metabolism(ko00860);;Biosynthesis of plant secondary metabolites(ko01060);;Metabolic pathways(ko01100);;Biosynthesis of secondary metabolites(ko01110);;Microbial metabolism in diverse environments(ko01120);;Biosynthesis of cofactors(ko01240);;ABC transporters(ko02010)	LMFA01100055	Fatty Acyls [FA]	Fatty Acids and Conjugates [FA01]	Amino fatty acids [FA0110]	HMDB0001149	106-60-5	Organic compounds	Organic acids and derivatives	Carboxylic acids and derivatives	Amino acids, peptides, and analogues	Microbe,Animals,Plants
meta_748	Eicosapentaenoic Acid	C06428	Biosynthesis of unsaturated fatty acids(ko01040)	LMFA01030759	Fatty Acyls [FA]	Fatty Acids and Conjugates [FA01]	Unsaturated fatty acids [FA0103]	HMDB0001999	10417-94-4	Organic compounds	Lipids and lipid-like molecules	Fatty Acyls	Fatty acids and conjugates	Animals
meta_749	Yohimbine	--	--	--	--	--	--	HMDB0250478	146-48-5	Organic compounds	Lipids and lipid-like molecules	Steroids and steroid derivatives	Stigmastanes and derivatives	Animals
meta_750	Phenol	C15584	Tyrosine metabolism(ko00350);;Chlorocyclohexane and chlorobenzene degradation(ko00361);;Benzoate degradation(ko00362);;Aminobenzoate degradation(ko00627);;Metabolic pathways(ko01100);;Microbial metabolism in diverse environments(ko01120);;Degradation of aromatic compounds(ko01220);;Protein digestion and absorption(ko04974);;Chemical carcinogenesis - reactive oxygen species(ko05208)	--	--	--	--	HMDB0000228	108-95-2	Organic compounds	Benzenoids	Phenols	1-hydroxy-4-unsubstituted benzenoids	Animals,Plants
meta_751	Vincamine	--	--	--	--	--	--	HMDB0253707	1617-90-9	Organic compounds	Alkaloids and derivatives	Eburnan-type alkaloids	_	Animals
meta_752	(2E,6E)-Farnesol	C06081	Terpenoid backbone biosynthesis(ko00900);;Sesquiterpenoid and triterpenoid biosynthesis(ko00909);;Insect hormone biosynthesis(ko00981);;Biosynthesis of secondary metabolites(ko01110)	LMPR0103010001	Prenol Lipids [PR]	Isoprenoids [PR01]	C15 isoprenoids (sesquiterpenes) [PR0103]	HMDB0004305	4602-84-0	Organic compounds	Lipids and lipid-like molecules	Prenol lipids	Sesquiterpenoids	Microbe,Animals,Plants
meta_753	1-Aminocyclohexanecarboxylic acid	--	--	--	--	--	--	HMDB0038249	2756-56-1	Organic compounds	Lipids and lipid-like molecules	Prenol lipids	Monoterpenoids	Animals
meta_754	Linoleic acid	C01595	Linoleic acid metabolism(ko00591);;Biosynthesis of unsaturated fatty acids(ko01040);;Biosynthesis of plant secondary metabolites(ko01060);;Metabolic pathways(ko01100)	LMFA01030120	Fatty Acyls [FA]	Fatty Acids and Conjugates [FA01]	Unsaturated fatty acids [FA0103]	HMDB0000673	60-33-3	Organic compounds	Lipids and lipid-like molecules	Fatty Acyls	Lineolic acids and derivatives	Animals
meta_755	Chenodeoxycholic Acid	C02528	Primary bile acid biosynthesis(ko00120);;Secondary bile acid biosynthesis(ko00121);;Metabolic pathways(ko01100);;Bile secretion(ko04976)	LMST04010032	Sterol Lipids [ST]	Bile acids and derivatives [ST04]	C24 bile acids, alcohols, and derivatives [ST0401]	HMDB0000518	474-25-9	Organic compounds	Lipids and lipid-like molecules	Steroids and steroid derivatives	Bile acids, alcohols and derivatives	Animals
meta_756	1-Methylnicotinamide	C02918	Nicotinate and nicotinamide metabolism(ko00760);;Metabolic pathways(ko01100);;Bile secretion(ko04976)	--	--	--	--	HMDB0000699	3106-60-3	Organic compounds	Organoheterocyclic compounds	Pyridines and derivatives	Pyridinecarboxylic acids and derivatives	Microbe,Animals
meta_757	Nicotinamide	C00153	Nicotinate and nicotinamide metabolism(ko00760);;Metabolic pathways(ko01100);;Biosynthesis of cofactors(ko01240);;Longevity regulating pathway - worm(ko04212);;Vitamin digestion and absorption(ko04977)	--	--	--	--	HMDB0001406	98-92-0	Organic compounds	Organoheterocyclic compounds	Pyridines and derivatives	Pyridinecarboxylic acids and derivatives	Microbe,Animals,Plants
meta_758	Linoelaidic Acid	--	--	LMFA01030123	Fatty Acyls [FA]	Fatty Acids and Conjugates [FA01]	Unsaturated fatty acids [FA0103]	HMDB0006270	506-21-8	Organic compounds	Lipids and lipid-like molecules	Fatty Acyls	Lineolic acids and derivatives	Microbe,Animals,Plants
meta_759	1-Stearoyl-2-hydroxy-sn-glycero-3-phosphocholine	C04230	--	LMGP01050026	Glycerophospholipids [GP]	Glycerophosphocholines [GP01]	Monoacylglycerophosphocholines [GP0105]	HMDB0010384	19420-57-6	Organic compounds	Lipids and lipid-like molecules	Glycerophospholipids	Glycerophosphocholines	Microbe,Animals
meta_760	Oxindole	C12312	Benzoxazinoid biosynthesis(ko00402);;Biosynthesis of secondary metabolites(ko01110)	--	--	--	--	HMDB0061918	59-48-3	Organic compounds	Organoheterocyclic compounds	Indoles and derivatives	Indolines	Microbe,Animals
meta_761	Glu-Pro	--	--	--	--	--	--	HMDB0028827	41745-47-5	Organic compounds	Organic acids and derivatives	Carboxylic acids and derivatives	Amino acids, peptides, and analogues	Animals
meta_762	5'-O-methylthymidine	--	--	--	--	--	--	HMDB0246885	--	Organic compounds	Nucleosides, nucleotides, and analogues	Pyrimidine nucleosides	Pyrimidine 2'-deoxyribonucleosides	Animals
meta_763	L-Erythro-4-Hydroxyglutamic acid	C05947	Arginine and proline metabolism(ko00330);;Metabolic pathways(ko01100)	--	--	--	--	HMDB0002273	2485-33-8	Organic compounds	Organic acids and derivatives	Carboxylic acids and derivatives	Amino acids, peptides, and analogues	Microbe,Animals
meta_764	alpha-hydroxy myristic acid	C13790	--	LMFA01050001	Fatty Acyls [FA]	Fatty Acids and Conjugates [FA01]	Hydroxy fatty acids [FA0105]	HMDB02261	--	--	--	--	--	--
meta_765	L-Cysteine	C00097	Glycine, serine and threonine metabolism(ko00260);;Cysteine and methionine metabolism(ko00270);;Penicillin and cephalosporin biosynthesis(ko00311);;Carbapenem biosynthesis(ko00332);;Taurine and hypotaurine metabolism(ko00430);;Cyanoamino acid metabolism(ko00460);;D-Amino acid metabolism(ko00470);;Glutathione metabolism(ko00480);;Thiamine metabolism(ko00730);;Pantothenate and CoA biosynthesis(ko00…	--	--	--	--	HMDB0000574	52-90-4	Organic compounds	Organic acids and derivatives	Carboxylic acids and derivatives	Amino acids, peptides, and analogues	Microbe,Animals
meta_766	20-Hydroxyarachidonic acid	C14748	Arachidonic acid metabolism(ko00590);;Metabolic pathways(ko01100);;Vascular smooth muscle contraction(ko04270)	LMFA03060009	Fatty Acyls [FA]	Eicosanoids [FA03]	Hydroxy/hydroperoxyeicosatetraenoic acids [FA0306]	HMDB0005998	79551-86-3	Organic compounds	Lipids and lipid-like molecules	Fatty Acyls	Fatty acids and conjugates	Animals
meta_767	gamma-Glutamyl-L-methionine	--	--	--	--	--	--	--	--	--	--	--	--	--
meta_768	Desoxypeganine	--	--	--	--	--	--	--	--	--	--	--	--	--
meta_769	3-Phosphoserine	C01005	--	--	--	--	--	HMDB0001721	17885-08-4	Organic compounds	Organic acids and derivatives	Carboxylic acids and derivatives	Amino acids, peptides, and analogues	Microbe,Animals
meta_770	Abacavir	--	--	--	--	--	--	HMDB0251820	--	Organic compounds	Nucleosides, nucleotides, and analogues	Nucleoside and nucleotide analogues	Cyclopentyl nucleosides	Animals
meta_771	meso-2,6-Diaminoheptanedioate	C00666	Lysine biosynthesis(ko00300);;D-Amino acid metabolism(ko00470);;Metabolic pathways(ko01100);;Biosynthesis of secondary metabolites(ko01110);;Microbial metabolism in diverse environments(ko01120);;Biosynthesis of amino acids(ko01230)	LMFA01170102	Fatty Acyls [FA]	Fatty Acids and Conjugates [FA01]	Dicarboxylic acids [FA0117]	HMDB0001370	583-93-7	Organic compounds	Organic acids and derivatives	Carboxylic acids and derivatives	Amino acids, peptides, and analogues	Animals
meta_772	Bisdemethoxycurcumin	--	--	--	--	--	--	HMDB0002114	24939-16-0	Organic compounds	Phenylpropanoids and polyketides	Diarylheptanoids	Linear diarylheptanoids	Animals,Plants
meta_773	3-Phospho-D-glycerate	C00597	--	--	--	--	--	HMDB0000807	820-11-1	Organic compounds	Organic oxygen compounds	Organooxygen compounds	Carbohydrates and carbohydrate conjugates	Microbe,Animals
meta_774	Molsidomine	--	--	--	--	--	--	HMDB0245703	--	Organic compounds	Organoheterocyclic compounds	Oxazinanes	Morpholines	Animals
meta_775	D-Glucarate	C00818	Ascorbate and aldarate metabolism(ko00053);;Metabolic pathways(ko01100)	LMFA01170108	Fatty Acyls [FA]	Fatty Acids and Conjugates [FA01]	Dicarboxylic acids [FA0117]	HMDB0000663	87-73-0	Organic compounds	Organic oxygen compounds	Organooxygen compounds	Carbohydrates and carbohydrate conjugates	Animals
meta_776	Theophylline	C07130	Caffeine metabolism(ko00232);;Biosynthesis of plant secondary metabolites(ko01060);;Biosynthesis of alkaloids derived from histidine and purine(ko01065);;Metabolic pathways(ko01100);;Biosynthesis of secondary metabolites(ko01110);;Microbial metabolism in diverse environments(ko01120)	--	--	--	--	HMDB0001889	58-55-9	Organic compounds	Organoheterocyclic compounds	Imidazopyrimidines	Purines and purine derivatives	Animals,Plants
meta_777	Urocanic acid	C00785	Histidine metabolism(ko00340);;Metabolic pathways(ko01100)	--	--	--	--	HMDB0000301	3465-72-3	Organic compounds	Organoheterocyclic compounds	Azoles	Imidazoles	Microbe,Animals
meta_778	L-Citrulline	C00327	Arginine biosynthesis(ko00220);;Metabolic pathways(ko01100);;Biosynthesis of secondary metabolites(ko01110);;Biosynthesis of amino acids(ko01230)	--	--	--	--	HMDB0000904	372-75-8	Organic compounds	Organic acids and derivatives	Carboxylic acids and derivatives	Amino acids, peptides, and analogues	Microbe,Animals
meta_779	Ornithine	C00077	Arginine biosynthesis(ko00220);;Arginine and proline metabolism(ko00330);;D-Amino acid metabolism(ko00470);;Glutathione metabolism(ko00480);;Biosynthesis of various other secondary metabolites(ko00997);;Biosynthesis of various antibiotics(ko00998);;Biosynthesis of plant secondary metabolites(ko01060);;Biosynthesis of alkaloids derived from ornithine, lysine and nicotinic acid(ko01064);;Metabolic …	--	--	--	--	HMDB0000214	3184-13-2	Organic compounds	Organic acids and derivatives	Carboxylic acids and derivatives	Amino acids, peptides, and analogues	Microbe,Animals
meta_780	Famciclovir	--	--	--	--	--	--	HMDB0014570	104227-87-4	Organic compounds	Organoheterocyclic compounds	Imidazopyrimidines	Purines and purine derivatives	Animals
meta_781	Mepivacaine	--	--	--	--	--	--	HMDB0253607	--	Organic compounds	Benzenoids	Benzene and substituted derivatives	Benzoic acids and derivatives	Animals
meta_782	alpha-ketoisovaleric acid	C00141	Valine, leucine and isoleucine degradation(ko00280);;Valine, leucine and isoleucine biosynthesis(ko00290);;Pantothenate and CoA biosynthesis(ko00770);;Glucosinolate biosynthesis(ko00966);;Metabolic pathways(ko01100);;Biosynthesis of secondary metabolites(ko01110);;2-Oxocarboxylic acid metabolism(ko01210);;Biosynthesis of amino acids(ko01230);;Biosynthesis of cofactors(ko01240)	LMFA01020274	Fatty Acyls [FA]	Fatty Acids and Conjugates [FA01]	Branched fatty acids [FA0102]	HMDB0000019	759-05-7	Organic compounds	Organic acids and derivatives	Keto acids and derivatives	Short-chain keto acids and derivatives	Microbe,Animals,Plants
meta_783	L-phenylalanyl-L-proline	--	--	--	--	--	--	HMDB0011177	7669-65-0	Organic compounds	Organic acids and derivatives	Carboxylic acids and derivatives	Amino acids, peptides, and analogues	Animals
meta_784	Ile-Asn	--	--	--	--	--	--	HMDB0028902	--	Organic compounds	Organic acids and derivatives	Carboxylic acids and derivatives	Amino acids, peptides, and analogues	Animals
meta_785	3-Hydroxyanthranilic acid	C00632	Tryptophan metabolism(ko00380);;Aminobenzoate degradation(ko00627);;Metabolic pathways(ko01100);;Microbial metabolism in diverse environments(ko01120);;Biosynthesis of cofactors(ko01240)	--	--	--	--	HMDB0001476	548-93-6	Organic compounds	Benzenoids	Benzene and substituted derivatives	Benzoic acids and derivatives	Microbe,Animals,Plants
meta_786	5-Nitro-2-Phenylpropylaminobenzoic Acid [Nppb]	--	--	--	--	--	--	--	--	--	--	--	--	--
meta_787	D-Fructose 1,6-bisphosphate	--	--	--	--	--	--	--	--	--	--	--	--	--
meta_788	15-keto-PGE1	C04654	--	LMFA03010146	Fatty Acyls [FA]	Eicosanoids [FA03]	Prostaglandins [FA0301]	HMDB0001320	22973-19-9	Organic compounds	Lipids and lipid-like molecules	Fatty Acyls	Eicosanoids	Animals
meta_789	L-Threonine	C00188	Glycine, serine and threonine metabolism(ko00260);;Monobactam biosynthesis(ko00261);;Valine, leucine and isoleucine biosynthesis(ko00290);;D-Amino acid metabolism(ko00470);;Porphyrin metabolism(ko00860);;Aminoacyl-tRNA biosynthesis(ko00970);;Biosynthesis of plant secondary metabolites(ko01060);;Metabolic pathways(ko01100);;Biosynthesis of secondary metabolites(ko01110);;Microbial metabolism in di…	--	--	--	--	HMDB0000167	72-19-5	Organic compounds	Organic acids and derivatives	Carboxylic acids and derivatives	Amino acids, peptides, and analogues	Microbe,Animals
meta_790	Tetramethylpyrazine	--	--	--	--	--	--	HMDB0036584	1124-11-4	Organic compounds	Organoheterocyclic compounds	Diazines	Pyrazines	Microbe,Animals,Plants
meta_791	25-hydroxyvitamin D3	C01561	Steroid biosynthesis(ko00100);;Metabolic pathways(ko01100);;Biosynthesis of secondary metabolites(ko01110);;Parathyroid hormone synthesis, secretion and action(ko04928);;Tuberculosis(ko05152)	LMST03020246	Sterol Lipids [ST]	Secosteroids [ST03]	Vitamin D3 and derivatives [ST0302]	HMDB0003550	19356-17-3	Organic compounds	Lipids and lipid-like molecules	Steroids and steroid derivatives	Vitamin D and derivatives	Animals
meta_792	Kainic Acid	--	--	--	--	--	--	HMDB0253757	--	Organic compounds	Organic acids and derivatives	Carboxylic acids and derivatives	Amino acids, peptides, and analogues	Animals
meta_793	Vanillylmandelic acid	C05584	--	--	--	--	--	HMDB0000291	13244-77-4	Organic compounds	Benzenoids	Phenols	Methoxyphenols	Animals
meta_794	5-Hydroxyferulate	C05619	Phenylpropanoid biosynthesis(ko00940);;Biosynthesis of phenylpropanoids(ko01061);;Metabolic pathways(ko01100);;Biosynthesis of secondary metabolites(ko01110)	--	--	--	--	HMDB0035484	110642-42-7	Organic compounds	Phenylpropanoids and polyketides	Cinnamic acids and derivatives	Hydroxycinnamic acids and derivatives	Animals,Plants
meta_795	Val-Arg	--	--	--	--	--	--	HMDB0029121	37682-75-0	Organic compounds	Organic acids and derivatives	Carboxylic acids and derivatives	Amino acids, peptides, and analogues	Animals
meta_796	Ile-Leu	--	--	--	--	--	--	HMDB0028911	--	Organic compounds	Organic acids and derivatives	Carboxylic acids and derivatives	Amino acids, peptides, and analogues	Animals
meta_797	3-Aminobutanoic acid	--	--	--	--	--	--	HMDB0031654	541-48-0	Organic compounds	Organic acids and derivatives	Carboxylic acids and derivatives	Amino acids, peptides, and analogues	Animals,Plants
meta_798	L-Tetrahydropalmatine	--	--	--	--	--	--	--	--	--	--	--	--	--
meta_799	Folinic acid	C03479	--	--	--	--	--	HMDB0247218	--	Organic compounds	Organoheterocyclic compounds	Pteridines and derivatives	Pterins and derivatives	Microbe,Animals
meta_800	Prometryn	C18542	--	--	--	--	--	HMDB0256805	--	Organic compounds	Organoheterocyclic compounds	Triazines	1,3,5-triazines	Animals
meta_801	Propoxyphene	--	--	--	--	--	--	HMDB0253915	469-62-5	Organic compounds	Phenylpropanoids and polyketides	Stilbenes	_	Animals
meta_802	Ile-Ala	--	--	--	--	--	--	HMDB0028900	--	Organic compounds	Organic acids and derivatives	Carboxylic acids and derivatives	Amino acids, peptides, and analogues	Animals
meta_803	Parthenolide	C07609	--	LMPR0103090002	Prenol Lipids [PR]	Isoprenoids [PR01]	C15 isoprenoids (sesquiterpenes) [PR0103]	--	--	--	--	--	--	--
meta_804	Sophoraflavanone B	--	--	LMPK12140279	Polyketides [PK]	Flavonoids [PK12]	Flavanones [PK1214]	HMDB0247465	--	Organic compounds	Phenylpropanoids and polyketides	Flavonoids	Flavans	Animals
meta_805	Arachidonoylglycine	--	--	--	--	--	--	--	--	--	--	--	--	--
meta_806	Agomelatine	--	--	--	--	--	--	HMDB0015636	138112-76-2	Organic compounds	Organic acids and derivatives	Carboxylic acids and derivatives	Carboxylic acid derivatives	Animals
meta_807	Ser-Thr	--	--	--	--	--	--	HMDB0029049	61043-85-4	Organic compounds	Organic acids and derivatives	Carboxylic acids and derivatives	Amino acids, peptides, and analogues	Animals
meta_808	Oxycodone	--	--	--	--	--	--	--	--	--	--	--	--	--
meta_809	5-methoxytryptophan	--	--	--	--	--	--	HMDB0002339	2504-22-5	Organic compounds	Organoheterocyclic compounds	Indoles and derivatives	Tryptamines and derivatives	Animals
meta_810	Viloxazine	--	--	--	--	--	--	HMDB0259807	--	Organic compounds	Benzenoids	Phenol ethers	_	Animals
meta_811	Sebacic acid	C08277	--	LMFA01170006	Fatty Acyls [FA]	Fatty Acids and Conjugates [FA01]	Dicarboxylic acids [FA0117]	HMDB0000792	111-20-6	Organic compounds	Lipids and lipid-like molecules	Fatty Acyls	Fatty acids and conjugates	Animals,Plants
meta_812	1-Methyladenosine	--	--	--	--	--	--	--	--	--	--	--	--	--
meta_813	N-Acetyl-D-glucosamine	--	--	--	--	--	--	HMDB0062477	154-17-6	Organic compounds	Lipids and lipid-like molecules	Fatty Acyls	Fatty alcohols	Microbe,Animals
meta_814	Vinpocetine	--	--	--	--	--	--	HMDB0243512	--	Organic compounds	Alkaloids and derivatives	Eburnan-type alkaloids	_	Animals
meta_815	Grayanotoxin I	--	--	--	--	--	--	--	--	--	--	--	--	--
meta_816	Piperazine, 1-(3-chlorophenyl)- (m-CPP)	--	--	--	--	--	--	--	--	--	--	--	--	--
meta_817	Uridine	C00299	Pyrimidine metabolism(ko00240);;Metabolic pathways(ko01100);;Nucleotide metabolism(ko01232);;ABC transporters(ko02010)	--	--	--	--	HMDB0000296	58-96-8	Organic compounds	Nucleosides, nucleotides, and analogues	Pyrimidine nucleosides	_	Microbe,Animals
meta_818	His-Arg	--	--	--	--	--	--	HMDB0028879	77369-21-2	Organic compounds	Organic acids and derivatives	Carboxylic acids and derivatives	Amino acids, peptides, and analogues	Animals
meta_819	Propionic acid	C00163	Propanoate metabolism(ko00640);;Ethylbenzene degradation(ko00642);;Nicotinate and nicotinamide metabolism(ko00760);;Metabolic pathways(ko01100);;Microbial metabolism in diverse environments(ko01120);;Degradation of aromatic compounds(ko01220);;Carbohydrate digestion and absorption(ko04973);;Protein digestion and absorption(ko04974)	LMFA01010003	Fatty Acyls [FA]	Fatty Acids and Conjugates [FA01]	Straight chain fatty acids [FA0101]	HMDB0000237	79-09-4	Organic compounds	Organic acids and derivatives	Carboxylic acids and derivatives	Carboxylic acids	Microbe,Animals,Plants
meta_820	Dehydroabietic acid	C12078	--	LMPR0104050005	Prenol Lipids [PR]	Isoprenoids [PR01]	C20 isoprenoids (diterpenes) [PR0104]	HMDB0061925	1740-19-8	Organic compounds	Lipids and lipid-like molecules	Prenol lipids	Diterpenoids	Animals
meta_821	DL-Norvaline	--	--	--	--	--	--	HMDB0251527	760-78-1	Organic compounds	Organic acids and derivatives	Carboxylic acids and derivatives	Amino acids, peptides, and analogues	Animals
meta_822	Myristoleic acid	C08322	--	LMFA01030051	Fatty Acyls [FA]	Fatty Acids and Conjugates [FA01]	Unsaturated fatty acids [FA0103]	HMDB0002000	544-64-9	Organic compounds	Lipids and lipid-like molecules	Fatty Acyls	Fatty acids and conjugates	Microbe,Animals
meta_823	1-Palmitoylglycerol	--	--	LMGL01010009	Glycerolipids [GL]	Monoradylglycerols [GL01]	Monoacylglycerols [GL0101]	HMDB0011564	32899-41-5	Organic compounds	Lipids and lipid-like molecules	Glycerolipids	Monoradylglycerols	Animals
meta_824	Cholecalciferol (Vitamin D3)	--	--	--	--	--	--	--	--	--	--	--	--	--
meta_825	L-Pipecolic acid	C00408	--	--	--	--	--	HMDB0000070	535-75-1	Organic compounds	Organic acids and derivatives	Carboxylic acids and derivatives	Amino acids, peptides, and analogues	Microbe,Animals
meta_826	L-Glutamate	C00025	Arginine biosynthesis(ko00220);;Alanine, aspartate and glutamate metabolism(ko00250);;Arginine and proline metabolism(ko00330);;Carbapenem biosynthesis(ko00332);;Histidine metabolism(ko00340);;Taurine and hypotaurine metabolism(ko00430);;D-Amino acid metabolism(ko00470);;Glutathione metabolism(ko00480);;Neomycin, kanamycin and gentamicin biosynthesis(ko00524);;Glyoxylate and dicarboxylate metabol…	--	--	--	--	HMDB0000148	56-86-0	Organic compounds	Organic acids and derivatives	Carboxylic acids and derivatives	Amino acids, peptides, and analogues	Microbe,Animals
meta_827	Ketoprofen	C01716	--	--	--	--	--	HMDB0015144	22071-15-4	Organic compounds	Benzenoids	Benzene and substituted derivatives	Benzophenones	Animals
meta_828	Phenylpropionylglycine	--	--	--	--	--	--	HMDB0000860	56613-60-6	Organic compounds	Organic acids and derivatives	Carboxylic acids and derivatives	Amino acids, peptides, and analogues	Animals
meta_829	1,2,3-Benzenetriol	C01108	Aminobenzoate degradation(ko00627);;Microbial metabolism in diverse environments(ko01120);;Catecholamine transferase inhibitors(ko07216)	--	--	--	--	HMDB0013674	87-66-1	Organic compounds	Benzenoids	Phenols	Benzenetriols and derivatives	Microbe,Animals,Plants
meta_830	Sinapyl aldehyde	--	--	--	--	--	--	--	--	--	--	--	--	--
meta_831	(+-)-Mevalonolactone	--	--	--	--	--	--	--	--	--	--	--	--	--
meta_832	1H-Indole-3-propanoic acid	C22236	--	--	--	--	--	HMDB0002302	830-96-6	Organic compounds	Organoheterocyclic compounds	Indoles and derivatives	Indolyl carboxylic acids and derivatives	Animals,Plants
meta_833	Acetylglycine	--	--	--	--	--	--	HMDB0000532	543-24-8	Organic compounds	Organic acids and derivatives	Carboxylic acids and derivatives	Amino acids, peptides, and analogues	Animals
meta_834	Methacholine	C07471	--	--	--	--	--	HMDB0015654	55-92-5	Organic compounds	Organic nitrogen compounds	Organonitrogen compounds	Quaternary ammonium salts	Animals
meta_835	L-Homocysteine	C05330	--	--	--	--	--	--	--	--	--	--	--	--
meta_836	Tyr-Ala	--	--	--	--	--	--	HMDB0029098	--	Organic compounds	Organic acids and derivatives	Carboxylic acids and derivatives	Amino acids, peptides, and analogues	Animals
meta_837	L-Leucine	C00123	Valine, leucine and isoleucine degradation(ko00280);;Valine, leucine and isoleucine biosynthesis(ko00290);;Glucosinolate biosynthesis(ko00966);;Aminoacyl-tRNA biosynthesis(ko00970);;Biosynthesis of plant secondary metabolites(ko01060);;Biosynthesis of alkaloids derived from histidine and purine(ko01065);;Metabolic pathways(ko01100);;Biosynthesis of secondary metabolites(ko01110);;2-Oxocarboxylic …	--	--	--	--	HMDB0000687	61-90-5	Organic compounds	Organic acids and derivatives	Carboxylic acids and derivatives	Amino acids, peptides, and analogues	Microbe,Animals
meta_838	Stachyose	C01613	Galactose metabolism(ko00052);;Metabolic pathways(ko01100)	--	--	--	--	HMDB0003553	470-55-3	Organic compounds	Organic oxygen compounds	Organooxygen compounds	Carbohydrates and carbohydrate conjugates	Animals
meta_839	Deoxyinosine	C05512	Purine metabolism(ko00230);;Metabolic pathways(ko01100);;Nucleotide metabolism(ko01232);;ABC transporters(ko02010)	--	--	--	--	HMDB0000071	890-38-0	Organic compounds	Nucleosides, nucleotides, and analogues	Purine nucleosides	Purine 2'-deoxyribonucleosides	Microbe,Animals
meta_840	N-Carbamylglutamate	C05829	Histidine metabolism(ko00340)	--	--	--	--	HMDB0015673	1188-38-1	Organic compounds	Organic acids and derivatives	Carboxylic acids and derivatives	Amino acids, peptides, and analogues	Animals
meta_841	Terbutaline	C07129	--	--	--	--	--	HMDB0015009	23031-25-6	Organic compounds	Benzenoids	Phenols	Benzenediols	Animals
meta_842	Dopamine	C03758	Tyrosine metabolism(ko00350);;Isoquinoline alkaloid biosynthesis(ko00950);;Betalain biosynthesis(ko00965);;Biosynthesis of plant secondary metabolites(ko01060);;Biosynthesis of alkaloids derived from shikimate pathway(ko01063);;Metabolic pathways(ko01100);;Biosynthesis of secondary metabolites(ko01110);;cAMP signaling pathway(ko04024);;Neuroactive ligand-receptor interaction(ko04080);;Gap junctio…	--	--	--	--	HMDB0000073	62-31-7	Organic compounds	Benzenoids	Phenols	Benzenediols	Animals,Plants
meta_843	Deoxycholic acid	C04483	Secondary bile acid biosynthesis(ko00121);;Bile secretion(ko04976)	LMST04010040	Sterol Lipids [ST]	Bile acids and derivatives [ST04]	C24 bile acids, alcohols, and derivatives [ST0401]	HMDB0000626	83-44-3	Organic compounds	Lipids and lipid-like molecules	Steroids and steroid derivatives	Bile acids, alcohols and derivatives	Animals
meta_844	Pyridoxal 5'-phosphate	C00018	Thiamine metabolism(ko00730);;Vitamin B6 metabolism(ko00750);;Metabolic pathways(ko01100);;Biosynthesis of cofactors(ko01240);;Vitamin digestion and absorption(ko04977)	--	--	--	--	HMDB0001491	54-47-7	Organic compounds	Organoheterocyclic compounds	Pyridines and derivatives	Pyridine carboxaldehydes	Microbe,Animals,Plants
meta_845	D-Galactarate	C00879	Ascorbate and aldarate metabolism(ko00053);;Metabolic pathways(ko01100)	LMFA01170107	Fatty Acyls [FA]	Fatty Acids and Conjugates [FA01]	Dicarboxylic acids [FA0117]	HMDB0000639	526-99-8	Organic compounds	Organic oxygen compounds	Organooxygen compounds	Carbohydrates and carbohydrate conjugates	Animals
meta_846	Larixinic Acid	C11918	Polyketide sugar unit biosynthesis(ko00523);;Biosynthesis of secondary metabolites(ko01110)	--	--	--	--	HMDB0030776	118-71-8	Organic compounds	Organoheterocyclic compounds	Pyrans	Pyranones and derivatives	Microbe,Animals,Plants
meta_847	Met-Gln	--	--	--	--	--	--	HMDB0028971	--	Organic compounds	Organic acids and derivatives	Carboxylic acids and derivatives	Amino acids, peptides, and analogues	Animals
meta_848	Xanthine	C00385	Purine metabolism(ko00230);;Caffeine metabolism(ko00232);;Biosynthesis of plant secondary metabolites(ko01060);;Biosynthesis of alkaloids derived from histidine and purine(ko01065);;Metabolic pathways(ko01100);;Biosynthesis of secondary metabolites(ko01110);;Microbial metabolism in diverse environments(ko01120);;Nucleotide metabolism(ko01232)	--	--	--	--	HMDB0000292	69-89-6	Organic compounds	Organoheterocyclic compounds	Imidazopyrimidines	Purines and purine derivatives	Microbe,Animals,Plants
meta_849	Malvidin 3-O-glucoside cation	--	--	--	--	--	--	--	--	--	--	--	--	--
meta_850	8-Hydroxy-2'-deoxyguanosine	--	--	--	--	--	--	HMDB0003333	88847-89-6	Organic compounds	Nucleosides, nucleotides, and analogues	Purine nucleosides	Purine 2'-deoxyribonucleosides	Animals
meta_851	6-Phospho-D-gluconate	C00345	Pentose phosphate pathway(ko00030);;Metabolic pathways(ko01100);;Biosynthesis of secondary metabolites(ko01110);;Microbial metabolism in diverse environments(ko01120);;Carbon metabolism(ko01200)	--	--	--	--	HMDB0001316	921-62-0	Organic compounds	Organic oxygen compounds	Organooxygen compounds	Carbohydrates and carbohydrate conjugates	Microbe,Animals,Plants
meta_852	3'-O-methyladenosine	--	--	--	--	--	--	HMDB0006023	10300-22-8	Organic compounds	Nucleosides, nucleotides, and analogues	Purine nucleosides	_	Animals
meta_853	Pyridoxine	C00314	Vitamin B6 metabolism(ko00750);;Metabolic pathways(ko01100);;Microbial metabolism in diverse environments(ko01120);;Biosynthesis of cofactors(ko01240)	--	--	--	--	HMDB0000239	65-23-6	Organic compounds	Organoheterocyclic compounds	Pyridines and derivatives	Pyridoxines	Microbe,Animals,Plants
meta_854	Thr-Phe	--	--	--	--	--	--	HMDB0029068	16875-27-7	Organic compounds	Organic acids and derivatives	Carboxylic acids and derivatives	Amino acids, peptides, and analogues	Animals
meta_855	(3-Carboxypropyl)trimethylammonium cation	--	--	--	--	--	--	--	--	--	--	--	--	--
meta_856	Indoxyl sulfate	--	--	--	--	--	--	HMDB0000682	487-94-5	Organic compounds	Organic acids and derivatives	Organic sulfuric acids and derivatives	Arylsulfates	Animals
meta_857	L-Carnosine	C00386	Histidine metabolism(ko00340);;beta-Alanine metabolism(ko00410);;Metabolic pathways(ko01100)	--	--	--	--	HMDB0000033	305-84-0	Organic compounds	Organic acids and derivatives	Peptidomimetics	Hybrid peptides	Microbe,Animals
meta_858	n-Propyl cinnamate	C06360	--	--	--	--	--	HMDB0037700	7778-83-8	Organic compounds	Phenylpropanoids and polyketides	Cinnamic acids and derivatives	Cinnamic acid esters	Animals
meta_859	Naringenin	C00509	Flavonoid biosynthesis(ko00941);;Isoflavonoid biosynthesis(ko00943);;Biosynthesis of phenylpropanoids(ko01061);;Metabolic pathways(ko01100);;Biosynthesis of secondary metabolites(ko01110)	LMPK12140001	Polyketides [PK]	Flavonoids [PK12]	Flavanones [PK1214]	HMDB0002670	480-41-1	Organic compounds	Phenylpropanoids and polyketides	Flavonoids	Flavans	Animals
meta_860	N-Acetyl-L-glutamate	C00624	Arginine biosynthesis(ko00220);;Metabolic pathways(ko01100);;Biosynthesis of secondary metabolites(ko01110);;2-Oxocarboxylic acid metabolism(ko01210);;Biosynthesis of amino acids(ko01230)	--	--	--	--	--	--	--	--	--	--	--
meta_861	Ethyl hydrogen malonate	--	--	--	--	--	--	HMDB0000576	1071-46-1	Organic compounds	Organic acids and derivatives	Carboxylic acids and derivatives	Dicarboxylic acids and derivatives	Animals
meta_862	Scopoline	--	--	--	--	--	--	--	--	--	--	--	--	--
meta_863	Alternariol	C16838	--	--	--	--	--	HMDB0030831	641-38-3	Organic compounds	Phenylpropanoids and polyketides	Coumarins and derivatives	_	Microbe,Animals,Plants
meta_864	Nicotinamide ribotide	C00455	Nicotinate and nicotinamide metabolism(ko00760);;Metabolic pathways(ko01100)	--	--	--	--	--	--	--	--	--	--	--
meta_865	Altretamine	--	--	--	--	--	--	HMDB0014631	645-05-6	Organic compounds	Organic nitrogen compounds	Organonitrogen compounds	Amines	Animals
meta_866	Adenine	C00147	Purine metabolism(ko00230);;Zeatin biosynthesis(ko00908);;Metabolic pathways(ko01100);;Biosynthesis of secondary metabolites(ko01110);;Nucleotide metabolism(ko01232)	--	--	--	--	HMDB0000034	73-24-5	Organic compounds	Organoheterocyclic compounds	Imidazopyrimidines	Purines and purine derivatives	Microbe,Animals,Plants
meta_867	gamma-Tocopherol	C02483	Ubiquinone and other terpenoid-quinone biosynthesis(ko00130);;Metabolic pathways(ko01100);;Biosynthesis of secondary metabolites(ko01110);;Biosynthesis of cofactors(ko01240)	LMPR02020065	Prenol Lipids [PR]	Quinones and hydroquinones [PR02]	Vitamin E [PR0202]	HMDB0001492	54-28-4	Organic compounds	Lipids and lipid-like molecules	Prenol lipids	Quinone and hydroquinone lipids	Animals
meta_868	MG(18:2(9Z,12Z)/0:0/0:0)[rac]	--	--	LMGL01010006	Glycerolipids [GL]	Monoradylglycerols [GL01]	Monoacylglycerols [GL0101]	HMDB0242115	2277-28-3	Organic compounds	Lipids and lipid-like molecules	Fatty Acyls	Lineolic acids and derivatives	Animals
meta_869	Thr-Ala	--	--	--	--	--	--	HMDB0029054	56217-50-6	Organic compounds	Organic acids and derivatives	Carboxylic acids and derivatives	Amino acids, peptides, and analogues	Animals
meta_870	D-Pipecolinic acid	C00408	--	--	--	--	--	HMDB0000070	535-75-1	Organic compounds	Organic acids and derivatives	Carboxylic acids and derivatives	Amino acids, peptides, and analogues	Microbe,Animals
meta_871	L-Alanine	C00041	Alanine, aspartate and glutamate metabolism(ko00250);;Cysteine and methionine metabolism(ko00270);;Taurine and hypotaurine metabolism(ko00430);;Selenocompound metabolism(ko00450);;D-Amino acid metabolism(ko00470);;Carbon fixation in photosynthetic organisms(ko00710);;Aminoacyl-tRNA biosynthesis(ko00970);;Biosynthesis of various other secondary metabolites(ko00997);;Biosynthesis of plant secondary…	--	--	--	--	HMDB0000161	56-41-7	Organic compounds	Organic acids and derivatives	Carboxylic acids and derivatives	Amino acids, peptides, and analogues	Microbe,Animals
meta_872	Phenyllactic acid	--	--	--	--	--	--	--	--	--	--	--	--	--
meta_873	L-Carnitine	C15025	--	--	--	--	--	--	--	--	--	--	--	--
meta_874	5,6,7,8-tetrahydro-2-Naphthoic Acid	--	--	--	--	--	--	--	--	--	--	--	--	--
meta_875	Tamoxifen	--	--	--	--	--	--	--	--	--	--	--	--	--
meta_876	Sulfamethazine	C19530	--	--	--	--	--	HMDB0015522	57-68-1	Organic compounds	Benzenoids	Benzene and substituted derivatives	Benzenesulfonamides	Animals
meta_877	2',4'-Dihydroxyacetophenone	C03663	--	--	--	--	--	HMDB0029659	89-84-9	Organic compounds	Organic oxygen compounds	Organooxygen compounds	Carbonyl compounds	Animals,Plants
meta_878	Mevalonic acid	C00418	Terpenoid backbone biosynthesis(ko00900);;Biosynthesis of plant secondary metabolites(ko01060);;Biosynthesis of terpenoids and steroids(ko01062);;Biosynthesis of plant hormones(ko01070);;Metabolic pathways(ko01100);;Biosynthesis of secondary metabolites(ko01110);;Ferroptosis(ko04216)	LMFA01050352	Fatty Acyls [FA]	Fatty Acids and Conjugates [FA01]	Hydroxy fatty acids [FA0105]	HMDB0000227	17817-88-8	Organic compounds	Lipids and lipid-like molecules	Fatty Acyls	Fatty acids and conjugates	Microbe,Animals
meta_879	Dihydrouracil	C00429	Pyrimidine metabolism(ko00240);;beta-Alanine metabolism(ko00410);;Pantothenate and CoA biosynthesis(ko00770);;Metabolic pathways(ko01100)	--	--	--	--	HMDB0000076	504-07-4	Organic compounds	Organoheterocyclic compounds	Diazines	Pyrimidines and pyrimidine derivatives	Animals
meta_880	Phe-Ser	--	--	--	--	--	--	HMDB0029004	16053-39-7	Organic compounds	Organic acids and derivatives	Carboxylic acids and derivatives	Amino acids, peptides, and analogues	Animals
meta_881	Pyridoxamine (PM)	--	--	--	--	--	--	--	--	--	--	--	--	--
meta_882	1-Palmitoyl-sn-glycero-3-phosphocholine	C04230	--	LMGP01050018	Glycerophospholipids [GP]	Glycerophosphocholines [GP01]	Monoacylglycerophosphocholines [GP0105]	HMDB0010382	17364-16-8	Organic compounds	Lipids and lipid-like molecules	Glycerophospholipids	Glycerophosphocholines	Microbe,Animals
meta_883	.alpha.-L-Glu-L-Asp	--	--	--	--	--	--	--	--	--	--	--	--	--
meta_884	5-Hydroxymethylcytidine	--	--	--	--	--	--	--	--	--	--	--	--	--
meta_885	L-Kynurenine	C00328	Tryptophan metabolism(ko00380);;Metabolic pathways(ko01100);;Biosynthesis of cofactors(ko01240);;African trypanosomiasis(ko05143)	--	--	--	--	HMDB0000684	2922-83-0	Organic compounds	Organic oxygen compounds	Organooxygen compounds	Carbonyl compounds	Microbe,Animals
meta_886	Monomethyl glutaric acid	--	--	--	--	--	--	HMDB0000858	1501-27-5	Organic compounds	Lipids and lipid-like molecules	Fatty Acyls	Fatty acid esters	Animals
meta_887	Quinaldic acid	C06325	--	--	--	--	--	HMDB0000842	93-10-7	Organic compounds	Organoheterocyclic compounds	Quinolines and derivatives	Quinoline carboxylic acids	Animals,Plants
meta_888	Ciliatine	C03557	Phosphonate and phosphinate metabolism(ko00440);;Metabolic pathways(ko01100);;Microbial metabolism in diverse environments(ko01120);;ABC transporters(ko02010)	--	--	--	--	HMDB0011747	2041-14-7	Organic compounds	Organic acids and derivatives	Organic phosphonic acids and derivatives	Organic phosphonic acids	Animals
meta_889	Uracil mustard	C11686	--	--	--	--	--	HMDB0014929	66-75-1	Organic compounds	Organic nitrogen compounds	Organonitrogen compounds	Nitrogen mustard compounds	Animals
meta_890	epsilon-Captrolactone	--	--	--	--	--	--	--	--	--	--	--	--	--
meta_891	Glu-Thr	--	--	--	--	--	--	HMDB0028829	6875-80-5	Organic compounds	Organic acids and derivatives	Carboxylic acids and derivatives	Amino acids, peptides, and analogues	Animals
meta_892	3-Aminopropanesulphonic Acid	--	--	--	--	--	--	--	--	--	--	--	--	--
meta_893	L-Phenylalanine	C00079	Phenylalanine metabolism(ko00360);;Phenylalanine, tyrosine and tryptophan biosynthesis(ko00400);;Cyanoamino acid metabolism(ko00460);;D-Amino acid metabolism(ko00470);;Phenylpropanoid biosynthesis(ko00940);;Tropane, piperidine and pyridine alkaloid biosynthesis(ko00960);;Glucosinolate biosynthesis(ko00966);;Aminoacyl-tRNA biosynthesis(ko00970);;Biosynthesis of various alkaloids(ko00996);;Biosynth…	--	--	--	--	HMDB0000159	63-91-2	Organic compounds	Organic acids and derivatives	Carboxylic acids and derivatives	Amino acids, peptides, and analogues	Microbe,Animals
meta_894	Glycerol	C00116	Pentose and glucuronate interconversions(ko00040);;Galactose metabolism(ko00052);;Glycerolipid metabolism(ko00561);;Metabolic pathways(ko01100);;ABC transporters(ko02010);;Thermogenesis(ko04714);;Retrograde endocannabinoid signaling(ko04723);;Regulation of lipolysis in adipocytes(ko04923)	--	--	--	--	HMDB0000131	56-81-5	Organic compounds	Organic oxygen compounds	Organooxygen compounds	Carbohydrates and carbohydrate conjugates	Microbe,Animals,Plants
meta_895	(S)-2-Hydroxyglutarate	C03196	Lysine degradation(ko00310);;Metabolic pathways(ko01100);;Microbial metabolism in diverse environments(ko01120)	--	--	--	--	HMDB0000694	13095-48-2	Organic compounds	Organic acids and derivatives	Hydroxy acids and derivatives	Short-chain hydroxy acids and derivatives	Animals
meta_896	Nname,Cinoxacin	--	--	--	--	--	--	--	--	--	--	--	--	--
meta_897	alpha-Tocopherol (Vitamin E)	--	--	--	--	--	--	--	--	--	--	--	--	--
meta_898	Evodiamine	--	--	--	--	--	--	HMDB0252138	--	Organic compounds	Organoheterocyclic compounds	Indoles and derivatives	Pyridoindoles	Animals
meta_899	Tamsulosin	C07124	--	--	--	--	--	HMDB0014844	106133-20-4	Organic compounds	Benzenoids	Benzene and substituted derivatives	Phenethylamines	Animals
meta_900	L-Abrine	--	--	--	--	--	--	--	--	--	--	--	--	--
meta_901	6''-O-Acetylglycitin	--	--	--	--	--	--	HMDB0039489	134859-96-4	Organic compounds	Phenylpropanoids and polyketides	Isoflavonoids	Isoflavonoid O-glycosides	Animals
meta_902	Uracil	C00106	Pyrimidine metabolism(ko00240);;beta-Alanine metabolism(ko00410);;Pantothenate and CoA biosynthesis(ko00770);;Metabolic pathways(ko01100);;Nucleotide metabolism(ko01232)	--	--	--	--	HMDB0000300	66-22-8	Organic compounds	Organoheterocyclic compounds	Diazines	Pyrimidines and pyrimidine derivatives	Microbe,Animals,Plants
meta_903	His-Phe	--	--	--	--	--	--	HMDB0028892	16874-81-0	Organic compounds	Organic acids and derivatives	Carboxylic acids and derivatives	Amino acids, peptides, and analogues	Animals
meta_904	D-Mannose 1-phosphate	--	--	--	--	--	--	--	--	--	--	--	--	--
meta_905	Nateglinide	C12508	--	--	--	--	--	HMDB0014869	105816-04-4	Organic compounds	Organic acids and derivatives	Carboxylic acids and derivatives	Amino acids, peptides, and analogues	Animals
meta_906	Acetyl-DL-Leucine	C02710	--	--	--	--	--	HMDB0011756	1188-21-2	Organic compounds	Organic acids and derivatives	Carboxylic acids and derivatives	Amino acids, peptides, and analogues	Animals
meta_907	1-Stearoyl-sn-glycerol 3-phosphocholine	--	--	--	--	--	--	--	--	--	--	--	--	--
meta_908	Leu-Val	--	--	--	--	--	--	HMDB0028942	--	Organic compounds	Organic acids and derivatives	Carboxylic acids and derivatives	Amino acids, peptides, and analogues	Animals
meta_909	BADGE	C14348	--	--	--	--	--	HMDB0032737	1675-54-3	Organic compounds	Benzenoids	Benzene and substituted derivatives	Diphenylmethanes	Animals
meta_910	1-Eicosatrienoyl-sn-glycero-3-phosphoethanolamine	--	--	--	--	--	--	--	--	--	--	--	--	--
meta_911	Diethyltoluamide	C10935	--	--	--	--	--	HMDB0250930	--	Organic compounds	Benzenoids	Benzene and substituted derivatives	Toluenes	Animals
meta_912	pregnenolone sulfate	C18044	Steroid hormone biosynthesis(ko00140);;Metabolic pathways(ko01100)	LMST05020014	Sterol Lipids [ST]	Steroid conjugates [ST05]	Sulfates [ST0502]	HMDB0060382	--	Organic compounds	Lipids and lipid-like molecules	Steroids and steroid derivatives	Sulfated steroids	Animals
meta_913	Biocytin	C05552	--	--	--	--	--	HMDB0003134	576-19-2	Organic compounds	Organic acids and derivatives	Carboxylic acids and derivatives	Amino acids, peptides, and analogues	Animals
meta_914	5-Methylcytidine	--	--	--	--	--	--	HMDB0000982	2140-61-6	Organic compounds	Nucleosides, nucleotides, and analogues	Pyrimidine nucleosides	_	Animals
meta_915	cis-9-Palmitoleic acid	C08362	Fatty acid biosynthesis(ko00061);;Metabolic pathways(ko01100)	LMFA01030056	Fatty Acyls [FA]	Fatty Acids and Conjugates [FA01]	Unsaturated fatty acids [FA0103]	HMDB0003229	373-49-9	Organic compounds	Lipids and lipid-like molecules	Fatty Acyls	Fatty acids and conjugates	Microbe,Animals,Plants
meta_916	L-Methionine	C00073	Cysteine and methionine metabolism(ko00270);;D-Amino acid metabolism(ko00470);;Glucosinolate biosynthesis(ko00966);;Aminoacyl-tRNA biosynthesis(ko00970);;Biosynthesis of various plant secondary metabolites(ko00999);;Biosynthesis of plant secondary metabolites(ko01060);;Biosynthesis of plant hormones(ko01070);;Metabolic pathways(ko01100);;Biosynthesis of secondary metabolites(ko01110);;2-Oxocarbox…	--	--	--	--	HMDB0000696	63-68-3	Organic compounds	Organic acids and derivatives	Carboxylic acids and derivatives	Amino acids, peptides, and analogues	Microbe,Animals
meta_917	Treprostinil	--	--	--	--	--	--	HMDB0014518	81846-19-7	Organic compounds	Benzenoids	Benzene and substituted derivatives	Phenoxyacetic acid derivatives	Animals
meta_918	Phenacetine	C07591	--	--	--	--	--	HMDB0256387	62-44-2	Organic compounds	Benzenoids	Benzene and substituted derivatives	Anilides	Animals
meta_919	N-Tigloylglycine	--	--	--	--	--	--	HMDB0000959	35842-45-6	Organic compounds	Organic acids and derivatives	Carboxylic acids and derivatives	Amino acids, peptides, and analogues	Animals
meta_920	Hypoxanthine	C00262	Purine metabolism(ko00230);;Metabolic pathways(ko01100);;Nucleotide metabolism(ko01232)	--	--	--	--	HMDB0000157	68-94-0	Organic compounds	Organoheterocyclic compounds	Imidazopyrimidines	Purines and purine derivatives	Microbe,Animals,Plants
meta_921	Arg-Trp	--	--	--	--	--	--	HMDB0028720	25615-38-7	Organic compounds	Organic acids and derivatives	Carboxylic acids and derivatives	Amino acids, peptides, and analogues	Animals
meta_922	Adynerin	--	--	--	--	--	--	--	--	--	--	--	--	--
meta_923	Trimethoprim	C01965	--	--	--	--	--	HMDB0014583	738-70-5	Organic compounds	Benzenoids	Phenol ethers	Anisoles	Animals
meta_924	Dihydrotachysterol	--	--	--	--	--	--	--	--	--	--	--	--	--
meta_925	Phe-Trp	--	--	--	--	--	--	HMDB0029006	24587-41-5	Organic compounds	Organic acids and derivatives	Carboxylic acids and derivatives	Amino acids, peptides, and analogues	Animals
meta_926	L-Fucose	C01019	--	--	--	--	--	HMDB0000174	6696-41-9	Organic compounds	Organic oxygen compounds	Organooxygen compounds	Carbohydrates and carbohydrate conjugates	Animals
meta_927	N,N'-Diacetylchitobiose	C01674	Amino sugar and nucleotide sugar metabolism(ko00520);;Metabolic pathways(ko01100);;ABC transporters(ko02010);;Phosphotransferase system (PTS)(ko02060)	--	--	--	--	HMDB0062702	35061-50-8	Organic compounds	Organic oxygen compounds	Organooxygen compounds	Carbohydrates and carbohydrate conjugates	Animals
meta_928	(R)-2-Hydroxycaprylic acid	--	--	LMFA01050313	Fatty Acyls [FA]	Fatty Acids and Conjugates [FA01]	Hydroxy fatty acids [FA0105]	HMDB0002264	30117-44-3	Organic compounds	Lipids and lipid-like molecules	Fatty Acyls	Fatty acids and conjugates	Animals
meta_929	Enalaprilat	C06977	--	--	--	--	--	HMDB0014722	75847-73-3	Organic compounds	Organic acids and derivatives	Carboxylic acids and derivatives	Amino acids, peptides, and analogues	Animals
meta_930	Ala-Lys	--	--	--	--	--	--	HMDB0028692	6366-77-4	Organic compounds	Organic acids and derivatives	Carboxylic acids and derivatives	Amino acids, peptides, and analogues	Animals
meta_931	Melamine	C08737	Atrazine degradation(ko00791);;Microbial metabolism in diverse environments(ko01120)	--	--	--	--	HMDB0041922	108-78-1	Organic compounds	Organoheterocyclic compounds	Triazines	1,3,5-triazines	Animals
meta_932	.beta.-Cryptoxanthin	--	--	--	--	--	--	--	--	--	--	--	--	--
meta_933	Chlorpromazine	C06906	--	--	--	--	--	HMDB0014620	50-53-3	Organic compounds	Organoheterocyclic compounds	Benzothiazines	Phenothiazines	Animals
meta_934	Tolbutamide	C07148	--	--	--	--	--	HMDB0015256	64-77-7	Organic compounds	Benzenoids	Benzene and substituted derivatives	Benzenesulfonamides	Animals
meta_935	Phenylephrine	--	--	--	--	--	--	HMDB0251522	59-42-7	Organic compounds	Benzenoids	Phenols	1-hydroxy-4-unsubstituted benzenoids	Animals
meta_936	Suberic acid	C08278	--	LMFA01170001	Fatty Acyls [FA]	Fatty Acids and Conjugates [FA01]	Dicarboxylic acids [FA0117]	HMDB0000893	505-48-6	Organic compounds	Lipids and lipid-like molecules	Fatty Acyls	Fatty acids and conjugates	Animals,Plants
meta_937	Propoxur	C14334	--	--	--	--	--	HMDB0256832	--	Organic compounds	Benzenoids	Phenol ethers	_	Animals
meta_938	Butabarbital	C07827	--	--	--	--	--	HMDB0014382	125-40-6	Organic compounds	Organoheterocyclic compounds	Diazines	Pyrimidines and pyrimidine derivatives	Animals
meta_939	Dacarbazine	--	--	--	--	--	--	HMDB0014989	4342-03-4	Organic compounds	Organic acids and derivatives	Carboxylic acids and derivatives	Carboxylic acid derivatives	Animals
meta_940	PS(16:0/16:0)	--	--	LMGP03010029	Glycerophospholipids [GP]	Glycerophosphoserines [GP03]	Diacylglycerophosphoserines [GP0301]	HMDB0000614	40290-42-4	Organic compounds	Lipids and lipid-like molecules	Glycerophospholipids	Glycerophosphoserines	Microbe,Animals
meta_941	Fexofenadine	C06999	Bile secretion(ko04976)	--	--	--	--	HMDB0005030	83799-24-0	Organic compounds	Benzenoids	Benzene and substituted derivatives	Diphenylmethanes	Animals
meta_942	IBMX	C13708	--	--	--	--	--	HMDB0245912	--	Organic compounds	Organoheterocyclic compounds	Imidazopyrimidines	Purines and purine derivatives	Animals
meta_943	Salicyluric acid	C07588	--	--	--	--	--	HMDB0000840	487-54-7	Organic compounds	Benzenoids	Benzene and substituted derivatives	Benzoic acids and derivatives	Microbe,Animals
meta_944	N-Acetyl-L-tyrosine	C01657	--	--	--	--	--	HMDB0000866	537-55-3	Organic compounds	Organic acids and derivatives	Carboxylic acids and derivatives	Amino acids, peptides, and analogues	Animals
meta_945	Ribothymidine	--	--	--	--	--	--	HMDB0000884	1463-10-1	Organic compounds	Nucleosides, nucleotides, and analogues	Pyrimidine nucleosides	_	Animals
meta_946	Tyr-Gly	--	--	--	--	--	--	HMDB0259337	--	Organic compounds	Organic acids and derivatives	Carboxylic acids and derivatives	Amino acids, peptides, and analogues	Animals
meta_947	p-Coumaric acid	C00811	Ubiquinone and other terpenoid-quinone biosynthesis(ko00130);;Tyrosine metabolism(ko00350);;Phenylpropanoid biosynthesis(ko00940);;Isoquinoline alkaloid biosynthesis(ko00950);;Biosynthesis of phenylpropanoids(ko01061);;Metabolic pathways(ko01100);;Biosynthesis of secondary metabolites(ko01110);;Degradation of aromatic compounds(ko01220)	--	--	--	--	HMDB0002035	501-98-4	Organic compounds	Phenylpropanoids and polyketides	Cinnamic acids and derivatives	Hydroxycinnamic acids and derivatives	Microbe,Animals,Plants
meta_948	Amygdalin	C08325	--	--	--	--	--	HMDB0035030	29883-15-6	Organic compounds	Organic oxygen compounds	Organooxygen compounds	Carbohydrates and carbohydrate conjugates	Animals
meta_949	Glycolithocholic acid	C15557	--	LMST05030009	Sterol Lipids [ST]	Steroid conjugates [ST05]	Glycine conjugates [ST0503]	HMDB0000698	474-74-8	Organic compounds	Lipids and lipid-like molecules	Steroids and steroid derivatives	Bile acids, alcohols and derivatives	Animals
meta_950	Glu-Ser	--	--	--	--	--	--	HMDB0028828	5875-38-7	Organic compounds	Organic acids and derivatives	Carboxylic acids and derivatives	Amino acids, peptides, and analogues	Animals
meta_951	9-Decen-1-ol	--	--	--	--	--	--	HMDB0059861	13019-22-2	Organic compounds	Lipids and lipid-like molecules	Fatty Acyls	Fatty alcohols	Animals,Plants
meta_952	beta-Hydroxybutyrate	C01089	--	LMFA01050005	Fatty Acyls [FA]	Fatty Acids and Conjugates [FA01]	Hydroxy fatty acids [FA0105]	HMDB0000357	300-85-6	--	--	--	--	Microbe,Plants,Animals
meta_953	Tyr-Asp	--	--	--	--	--	--	HMDB0029101	--	Organic compounds	Organic acids and derivatives	Carboxylic acids and derivatives	Amino acids, peptides, and analogues	Animals
meta_954	Picrotoxinin	--	--	--	--	--	--	--	--	--	--	--	--	--
meta_955	Lumichrome	C01727	Riboflavin metabolism(ko00740)	--	--	--	--	HMDB0254199	--	Organic compounds	Organoheterocyclic compounds	Pteridines and derivatives	Alloxazines and isoalloxazines	Animals,Plants,Microbe
meta_956	Theanine	C01047	--	--	--	--	--	HMDB0034365	3081-61-6	Organic compounds	Organic acids and derivatives	Carboxylic acids and derivatives	Amino acids, peptides, and analogues	Animals
meta_957	5-Methyl-5,6-Dihydrouracil	C00906	--	--	--	--	--	HMDB0000079	19140-80-8	Organic compounds	Organoheterocyclic compounds	Diazines	Pyrimidines and pyrimidine derivatives	Animals
meta_958	Suprofen	C07320	--	--	--	--	--	HMDB0015008	40828-46-4	Organic compounds	Organic oxygen compounds	Organooxygen compounds	Carbonyl compounds	Animals
meta_959	Cholic acid	C00695	Primary bile acid biosynthesis(ko00120);;Secondary bile acid biosynthesis(ko00121);;Metabolic pathways(ko01100);;Bile secretion(ko04976)	LMST04010001	Sterol Lipids [ST]	Bile acids and derivatives [ST04]	C24 bile acids, alcohols, and derivatives [ST0401]	HMDB0000619	81-25-4	Organic compounds	Lipids and lipid-like molecules	Steroids and steroid derivatives	Bile acids, alcohols and derivatives	Animals
meta_960	4,6-Dioxoheptanoic acid	--	--	--	--	--	--	HMDB0000635	51568-18-4	Organic compounds	Organic acids and derivatives	Keto acids and derivatives	Medium-chain keto acids and derivatives	Animals
meta_961	Ethosuximide	C07505	--	--	--	--	--	HMDB0014731	77-67-8	Organic compounds	Organoheterocyclic compounds	Pyrrolidines	Pyrrolidones	Animals
meta_962	Arg-Phe	--	--	--	--	--	--	HMDB0028716	2047-13-4	Organic compounds	Organic acids and derivatives	Carboxylic acids and derivatives	Amino acids, peptides, and analogues	Animals
meta_963	2-Hydroxyadenine	--	--	--	--	--	--	HMDB0000403	3373-53-3	Organic compounds	Organoheterocyclic compounds	Imidazopyrimidines	Purines and purine derivatives	Animals,Plants
meta_964	Ala-Phe	--	--	--	--	--	--	HMDB0028694	3061-90-3	Organic compounds	Organic acids and derivatives	Carboxylic acids and derivatives	Amino acids, peptides, and analogues	Animals
meta_965	Lamivudine	C07065	Bile secretion(ko04976)	--	--	--	--	HMDB0014847	134678-17-4	Organic compounds	Nucleosides, nucleotides, and analogues	Nucleoside and nucleotide analogues	3'-thia pyrimidine nucleosides	Animals
meta_966	3,3-Dimethylglutaric acid	--	--	LMFA01170086	Fatty Acyls [FA]	Fatty Acids and Conjugates [FA01]	Dicarboxylic acids [FA0117]	HMDB0002441	4839-46-7	Organic compounds	Lipids and lipid-like molecules	Fatty Acyls	Fatty acids and conjugates	Animals
meta_967	Benzoic acid	C00539	Benzoate degradation(ko00362);;Dioxin degradation(ko00621);;Toluene degradation(ko00623);;Aminobenzoate degradation(ko00627);;Biosynthesis of various alkaloids(ko00996);;Biosynthesis of alkaloids derived from shikimate pathway(ko01063);;Metabolic pathways(ko01100);;Biosynthesis of secondary metabolites(ko01110);;Microbial metabolism in diverse environments(ko01120);;Degradation of aromatic compou…	--	--	--	--	HMDB0001870	65-85-0	Organic compounds	Benzenoids	Benzene and substituted derivatives	Benzoic acids and derivatives	Microbe,Animals,Plants
meta_968	Triethanolamine	C06771	Glycerophospholipid metabolism(ko00564)	--	--	--	--	HMDB0032538	102-71-6	Organic compounds	Organic nitrogen compounds	Organonitrogen compounds	Amines	Animals
meta_969	Pro-Phe	--	--	--	--	--	--	HMDB0011179	13589-02-1	Organic compounds	Organic acids and derivatives	Carboxylic acids and derivatives	Amino acids, peptides, and analogues	Animals
meta_970	(S)-Naproxen	C01517	--	--	--	--	--	HMDB0001923	22204-53-1	Organic compounds	Benzenoids	Naphthalenes	_	Animals
meta_971	Atrolactic acid	--	--	--	--	--	--	--	--	--	--	--	--	--
meta_972	Valproic acid	C07185	Drug metabolism - cytochrome P450(ko00982);;Bile secretion(ko04976)	LMFA01020291	Fatty Acyls [FA]	Fatty Acids and Conjugates [FA01]	Branched fatty acids [FA0102]	HMDB0001877	99-66-1	Organic compounds	Lipids and lipid-like molecules	Fatty Acyls	Fatty acids and conjugates	Animals
meta_973	Riboflavin	C00061	Oxidative phosphorylation(ko00190);;Riboflavin metabolism(ko00740);;Biosynthesis of various antibiotics(ko00998);;Biosynthesis of type II polyketide products(ko01057);;Metabolic pathways(ko01100);;Biosynthesis of secondary metabolites(ko01110);;Biosynthesis of cofactors(ko01240);;Vitamin digestion and absorption(ko04977)	--	--	--	--	HMDB0001520	146-17-8	Organic compounds	Nucleosides, nucleotides, and analogues	Flavin nucleotides	_	Microbe,Animals
meta_974	Sucrose	C00089	Galactose metabolism(ko00052);;Starch and sucrose metabolism(ko00500);;Metabolic pathways(ko01100);;Biosynthesis of secondary metabolites(ko01110);;ABC transporters(ko02010);;Phosphotransferase system (PTS)(ko02060);;Taste transduction(ko04742);;Carbohydrate digestion and absorption(ko04973)	--	--	--	--	HMDB0000258	57-50-1	Organic compounds	Organic oxygen compounds	Organooxygen compounds	Carbohydrates and carbohydrate conjugates	Microbe,Animals
meta_975	Leu-Gln	--	--	--	--	--	--	HMDB0028927	--	Organic compounds	Organic acids and derivatives	Carboxylic acids and derivatives	Amino acids, peptides, and analogues	Animals
meta_976	Benztropine	--	--	--	--	--	--	HMDB0242507	86-13-5	Organic compounds	Benzenoids	Benzene and substituted derivatives	Diphenylmethanes	Animals
meta_977	4-Hexen-1-ol, (E)-	--	--	--	--	--	--	--	--	--	--	--	--	--
meta_978	Aceclidine	--	--	--	--	--	--	--	--	--	--	--	--	--
meta_979	Pyridostigmine cation	--	--	--	--	--	--	--	--	--	--	--	--	--
meta_980	Anabasine	C06180	Tropane, piperidine and pyridine alkaloid biosynthesis(ko00960);;Biosynthesis of alkaloids derived from ornithine, lysine and nicotinic acid(ko01064);;Biosynthesis of secondary metabolites(ko01110)	--	--	--	--	HMDB0004350	13078-04-1	Organic compounds	Alkaloids and derivatives	_	_	Animals
meta_981	L-Threonate	C01620	Ascorbate and aldarate metabolism(ko00053);;Metabolic pathways(ko01100)	--	--	--	--	HMDB0000943	7306-96-9	Organic compounds	Organic oxygen compounds	Organooxygen compounds	Carbohydrates and carbohydrate conjugates	Animals,Plants
meta_982	3-(2-Hydroxyphenyl)propionic acid	C01198	Phenylalanine metabolism(ko00360);;Polycyclic aromatic hydrocarbon degradation(ko00624);;Biosynthesis of various plant secondary metabolites(ko00999);;Metabolic pathways(ko01100);;Microbial metabolism in diverse environments(ko01120)	--	--	--	--	HMDB0033752	495-78-3	Organic compounds	Phenylpropanoids and polyketides	Phenylpropanoic acids	_	Animals,Plants
meta_983	Carbaryl	C07491	--	--	--	--	--	HMDB0249612	--	Organic compounds	Benzenoids	Naphthalenes	_	Animals
meta_984	Val-Ile	--	--	--	--	--	--	HMDB0029130	20556-14-3	Organic compounds	Organic acids and derivatives	Carboxylic acids and derivatives	Amino acids, peptides, and analogues	Animals
meta_985	N-Acetylneuraminic acid	C19910	--	--	--	--	--	HMDB0000230	19342-33-7	Organic compounds	Organic oxygen compounds	Organooxygen compounds	Carbohydrates and carbohydrate conjugates	Animals
meta_986	Pyrrolidine	--	--	--	--	--	--	HMDB0031641	123-75-1	Organic compounds	Organoheterocyclic compounds	Pyrrolidines	_	Animals
meta_987	Tyr-Lys	--	--	--	--	--	--	HMDB0029110	--	Organic compounds	Organic acids and derivatives	Carboxylic acids and derivatives	Amino acids, peptides, and analogues	Animals
meta_988	Geranylgeraniol	C09094	Diterpenoid biosynthesis(ko00904);;Biosynthesis of secondary metabolites(ko01110)	LMPR0104010009	Prenol Lipids [PR]	Isoprenoids [PR01]	C20 isoprenoids (diterpenes) [PR0104]	--	--	--	--	--	--	--
meta_989	N-Acetyl-DL-methionine	--	--	--	--	--	--	--	--	--	--	--	--	--
meta_990	N-Acetyl-D-Glucosamine 6-Phosphate	C00357	Amino sugar and nucleotide sugar metabolism(ko00520);;Metabolic pathways(ko01100);;Biosynthesis of nucleotide sugars(ko01250);;Phosphotransferase system (PTS)(ko02060)	--	--	--	--	HMDB0001062	18191-20-3	Organic compounds	Organic oxygen compounds	Organooxygen compounds	Carbohydrates and carbohydrate conjugates	Microbe,Animals
meta_991	Squalene	C00751	Steroid biosynthesis(ko00100);;Sesquiterpenoid and triterpenoid biosynthesis(ko00909);;Biosynthesis of various alkaloids(ko00996);;Biosynthesis of plant secondary metabolites(ko01060);;Biosynthesis of terpenoids and steroids(ko01062);;Biosynthesis of alkaloids derived from terpenoid and polyketide(ko01066);;Biosynthesis of plant hormones(ko01070);;Metabolic pathways(ko01100);;Biosynthesis of seco…	LMPR0106010002	Prenol Lipids [PR]	Isoprenoids [PR01]	C30 isoprenoids (triterpenes) [PR0106]	HMDB0000256	111-02-4	Organic compounds	Lipids and lipid-like molecules	Prenol lipids	Triterpenoids	Microbe,Animals,Plants
meta_992	Choline	C00114	Glycine, serine and threonine metabolism(ko00260);;Teichoic acid biosynthesis(ko00552);;Glycerophospholipid metabolism(ko00564);;Metabolic pathways(ko01100);;ABC transporters(ko02010);;Cholinergic synapse(ko04725);;Bile secretion(ko04976);;Choline metabolism in cancer(ko05231)	--	--	--	--	HMDB0000097	62-49-7	Organic compounds	Organic nitrogen compounds	Organonitrogen compounds	Quaternary ammonium salts	Microbe,Animals,Plants
meta_993	His-Glu	--	--	--	--	--	--	HMDB0028884	53634-28-9	Organic compounds	Organic acids and derivatives	Carboxylic acids and derivatives	Amino acids, peptides, and analogues	Animals
meta_994	Pregabalin	--	--	--	--	--	--	HMDB0245784	148553-50-8	Organic compounds	Organic acids and derivatives	Carboxylic acids and derivatives	Amino acids, peptides, and analogues	Animals
meta_995	d-Dethiobiotin	C01909	--	--	--	--	--	HMDB0003581	533-48-2	Organic compounds	Lipids and lipid-like molecules	Fatty Acyls	Fatty acids and conjugates	Microbe,Animals
meta_996	Nordihydroguaiaretic Acid	C10719	--	--	--	--	--	--	--	--	--	--	--	--
meta_997	Pelargonic acid	C01601	--	LMFA01010009	Fatty Acyls [FA]	Fatty Acids and Conjugates [FA01]	Straight chain fatty acids [FA0101]	HMDB0000847	112-05-0	Organic compounds	Lipids and lipid-like molecules	Fatty Acyls	Fatty acids and conjugates	Microbe,Animals,Plants
meta_998	Val-Leu	--	--	--	--	--	--	HMDB0029131	3989-97-7	Organic compounds	Organic acids and derivatives	Carboxylic acids and derivatives	Amino acids, peptides, and analogues	Animals
meta_999	Procaine	C07375	--	--	--	--	--	HMDB0014859	59-46-1	Organic compounds	Benzenoids	Benzene and substituted derivatives	Benzoic acids and derivatives	Animals
meta_1000	N1-Acetylspermine	C02567	--	--	--	--	--	HMDB0001186	25593-72-0	Organic compounds	Organic acids and derivatives	Carboxylic acids and derivatives	Carboxylic acid derivatives	Microbe,Animals
meta_1001	Sotalol	C07309	--	--	--	--	--	HMDB0014632	3930-20-9	Organic compounds	Benzenoids	Benzene and substituted derivatives	Sulfanilides	Animals
meta_1002	Pindone	C19141	--	--	--	--	--	HMDB0256560	--	Organic compounds	Benzenoids	Indanes	Indanones	Animals
meta_1003	Lys-Val	--	--	--	--	--	--	HMDB0028964	20556-11-0	Organic compounds	Organic acids and derivatives	Carboxylic acids and derivatives	Amino acids, peptides, and analogues	Animals
meta_1004	gamma-L-Glutamyl-L-phenylalanine	--	--	--	--	--	--	HMDB0000594	7432-24-8	Organic compounds	Organic acids and derivatives	Carboxylic acids and derivatives	Amino acids, peptides, and analogues	Animals
meta_1005	25-Hydroxycholesterol	--	--	--	--	--	--	HMDB0245611	2140-46-7	Organic compounds	Lipids and lipid-like molecules	Steroids and steroid derivatives	Cholestane steroids	Animals
meta_1006	4-Nitrophenol	C00870	Aminobenzoate degradation(ko00627);;Microbial metabolism in diverse environments(ko01120)	--	--	--	--	HMDB0001232	100-02-7	Organic compounds	Benzenoids	Phenols	Nitrophenols	Microbe,Animals
meta_1007	Acetohydroxamic acid	C06808	--	--	--	--	--	HMDB0014691	546-88-3	Organic compounds	Organic acids and derivatives	Carboxylic acids and derivatives	Carboxylic acid derivatives	Animals
meta_1008	N-.alpha.-Acetyl-L-arginine	--	--	--	--	--	--	--	--	--	--	--	--	--
meta_1009	Gly-Val	--	--	--	--	--	--	HMDB0028854	1963-21-9	Organic compounds	Organic acids and derivatives	Carboxylic acids and derivatives	Amino acids, peptides, and analogues	Animals
meta_1010	Sildenafil	--	--	--	--	--	--	HMDB0060930	--	Organic compounds	Benzenoids	Benzene and substituted derivatives	Benzenesulfonamides	Animals
meta_1011	Arachidic acid	C06425	Biosynthesis of unsaturated fatty acids(ko01040)	LMFA01010020	Fatty Acyls [FA]	Fatty Acids and Conjugates [FA01]	Straight chain fatty acids [FA0101]	HMDB0002212	506-30-9	Organic compounds	Lipids and lipid-like molecules	Fatty Acyls	Fatty acids and conjugates	Animals,Plants
meta_1012	Cholesteryl sulfate	C18043	Steroid hormone biosynthesis(ko00140);;Metabolic pathways(ko01100)	LMST05020016	Sterol Lipids [ST]	Steroid conjugates [ST05]	Sulfates [ST0502]	HMDB0000653	1256-86-6	Organic compounds	Lipids and lipid-like molecules	Steroids and steroid derivatives	Cholestane steroids	Animals,Plants
meta_1013	Phosphoglycolic acid	C00988	Glyoxylate and dicarboxylate metabolism(ko00630);;Metabolic pathways(ko01100);;Biosynthesis of secondary metabolites(ko01110);;Carbon metabolism(ko01200)	--	--	--	--	HMDB0000816	13147-57-4	Organic compounds	Organic acids and derivatives	Organic phosphoric acids and derivatives	Phosphate esters	Microbe,Animals
meta_1014	L-Rhamnose	C00507	Fructose and mannose metabolism(ko00051);;Metabolic pathways(ko01100);;Microbial metabolism in diverse environments(ko01120)	--	--	--	--	HMDB0000849	3615-41-6	Organic compounds	Organic oxygen compounds	Organooxygen compounds	Carbohydrates and carbohydrate conjugates	Animals
meta_1015	UDP-N-acetylglucosamine	C00043	Amino sugar and nucleotide sugar metabolism(ko00520);;Neomycin, kanamycin and gentamicin biosynthesis(ko00524);;Lipopolysaccharide biosynthesis(ko00540);;O-Antigen nucleotide sugar biosynthesis(ko00541);;Peptidoglycan biosynthesis(ko00550);;Teichoic acid biosynthesis(ko00552);;Metabolic pathways(ko01100);;Biosynthesis of nucleotide sugars(ko01250);;Vancomycin resistance(ko01502);;Insulin resistan…	LMSL01010002	Saccharolipids [SL]	Acylaminosugars [SL01]	Monoacylaminosugars [SL0101]	HMDB0000290	528-04-1	Organic compounds	Nucleosides, nucleotides, and analogues	Pyrimidine nucleotides	Pyrimidine nucleotide sugars	Microbe,Animals
meta_1016	Oxazepam	C07359	--	--	--	--	--	HMDB0014980	604-75-1	Organic compounds	Organoheterocyclic compounds	Benzodiazepines	1,4-benzodiazepines	Animals
meta_1017	Ala-Leu	--	--	--	--	--	--	HMDB0028691	3303-34-2	Organic compounds	Organic acids and derivatives	Carboxylic acids and derivatives	Amino acids, peptides, and analogues	Animals
meta_1018	Caproic acid	C01585	--	LMFA01010006	Fatty Acyls [FA]	Fatty Acids and Conjugates [FA01]	Straight chain fatty acids [FA0101]	HMDB0000535	142-62-1	Organic compounds	Lipids and lipid-like molecules	Fatty Acyls	Fatty acids and conjugates	Microbe,Animals,Plants
meta_1019	Itaconic acid	C00490	C5-Branched dibasic acid metabolism(ko00660);;Metabolic pathways(ko01100)	LMFA01170063	Fatty Acyls [FA]	Fatty Acids and Conjugates [FA01]	Dicarboxylic acids [FA0117]	HMDB0002092	97-65-4	Organic compounds	Lipids and lipid-like molecules	Fatty Acyls	Fatty acids and conjugates	Microbe,Animals,Plants
meta_1020	Nname,cis-9,10-Epoxystearic acid	--	--	--	--	--	--	--	--	--	--	--	--	--
meta_1021	Tripelennamine	C07180	--	--	--	--	--	HMDB0014930	91-81-6	Organic compounds	Benzenoids	Benzene and substituted derivatives	Benzylamines	Animals
meta_1022	Ile-Pro	--	--	--	--	--	--	HMDB0011174	37462-92-3	Organic compounds	Organic acids and derivatives	Carboxylic acids and derivatives	Amino acids, peptides, and analogues	Animals
meta_1023	trans-Zeatin	C00371	Zeatin biosynthesis(ko00908);;Biosynthesis of plant secondary metabolites(ko01060);;Biosynthesis of plant hormones(ko01070);;Metabolic pathways(ko01100);;Biosynthesis of secondary metabolites(ko01110);;Plant hormone signal transduction(ko04075)	--	--	--	--	HMDB0012204	1637-39-4	Organic compounds	Organoheterocyclic compounds	Imidazopyrimidines	Purines and purine derivatives	Animals,Plants,Microbe
meta_1024	(R)-3-Hydroxybutyric acid	C01089	Butanoate metabolism(ko00650);;Metabolic pathways(ko01100);;cAMP signaling pathway(ko04024)	LMFA01050243	Fatty Acyls [FA]	Fatty Acids and Conjugates [FA01]	Hydroxy fatty acids [FA0105]	HMDB0000011	625-72-9	Organic compounds	Organic acids and derivatives	Hydroxy acids and derivatives	Beta hydroxy acids and derivatives	Animals
meta_1025	3-(3-Hydroxyphenyl)propanoic acid	C11457	Phenylalanine metabolism(ko00360);;Metabolic pathways(ko01100);;Microbial metabolism in diverse environments(ko01120);;Degradation of aromatic compounds(ko01220)	--	--	--	--	HMDB0000375	621-54-5	Organic compounds	Phenylpropanoids and polyketides	Phenylpropanoic acids	_	Animals
meta_1026	Lathosterol	C01189	Steroid biosynthesis(ko00100);;Metabolic pathways(ko01100);;Biosynthesis of secondary metabolites(ko01110)	LMST01010089	Sterol Lipids [ST]	Sterols [ST01]	Cholesterol and derivatives [ST0101]	HMDB0001170	80-99-9	Organic compounds	Lipids and lipid-like molecules	Steroids and steroid derivatives	Cholestane steroids	Animals
meta_1027	Histamine	C00388	Histidine metabolism(ko00340);;Biosynthesis of alkaloids derived from histidine and purine(ko01065);;Metabolic pathways(ko01100);;Biosynthesis of secondary metabolites(ko01110);;Neuroactive ligand-receptor interaction(ko04080);;Fc epsilon RI signaling pathway(ko04664);;Synaptic vesicle cycle(ko04721);;Inflammatory mediator regulation of TRP channels(ko04750);;Gastric acid secretion(ko04971);;Prot…	--	--	--	--	HMDB0000870	51-45-6	Organic compounds	Organic nitrogen compounds	Organonitrogen compounds	Amines	Microbe,Animals,Plants
meta_1028	Cyclohexylamine	--	--	--	--	--	--	HMDB0062716	--	Organic compounds	Organic nitrogen compounds	Organonitrogen compounds	Cyclohexylamines	Animals
meta_1029	5-Hydroxydopamine	--	--	--	--	--	--	HMDB0004817	1927-04-4	Organic compounds	Benzenoids	Phenols	Benzenediols	Animals,Plants
meta_1030	Trehalose	C01083	Starch and sucrose metabolism(ko00500);;Metabolic pathways(ko01100);;Biosynthesis of secondary metabolites(ko01110);;ABC transporters(ko02010);;Phosphotransferase system (PTS)(ko02060)	--	--	--	--	HMDB0000975	99-20-7	Organic compounds	Organic oxygen compounds	Organooxygen compounds	Carbohydrates and carbohydrate conjugates	Microbe,Animals
meta_1031	Lunarine	--	--	--	--	--	--	--	--	--	--	--	--	--
meta_1032	Nicotinate	C00253	Nicotinate and nicotinamide metabolism(ko00760);;Tropane, piperidine and pyridine alkaloid biosynthesis(ko00960);;Biosynthesis of plant secondary metabolites(ko01060);;Biosynthesis of alkaloids derived from ornithine, lysine and nicotinic acid(ko01064);;Metabolic pathways(ko01100);;Biosynthesis of secondary metabolites(ko01110);;Microbial metabolism in diverse environments(ko01120);;Biosynthesis …	--	--	--	--	HMDB0001488	59-67-6	Organic compounds	Organoheterocyclic compounds	Pyridines and derivatives	Pyridinecarboxylic acids and derivatives	Microbe,Animals,Plants
meta_1033	Ile-Thr	--	--	--	--	--	--	HMDB0028917	--	Organic compounds	Organic acids and derivatives	Carboxylic acids and derivatives	Amino acids, peptides, and analogues	Animals
meta_1034	L-Pyroglutamic acid	C01879	Glutathione metabolism(ko00480);;Metabolic pathways(ko01100)	--	--	--	--	HMDB0000267	98-79-3	Organic compounds	Organic acids and derivatives	Carboxylic acids and derivatives	Amino acids, peptides, and analogues	Microbe,Animals
meta_1035	2-Phenylacetamide	C02505	Phenylalanine metabolism(ko00360);;Styrene degradation(ko00643);;Metabolic pathways(ko01100);;Microbial metabolism in diverse environments(ko01120)	--	--	--	--	HMDB0010715	103-81-1	Organic compounds	Benzenoids	Benzene and substituted derivatives	Phenylacetamides	Animals
meta_1036	Methoprene (S)	--	--	--	--	--	--	--	--	--	--	--	--	--
meta_1037	Glyceric acid	C00258	Pentose phosphate pathway(ko00030);;Glycine, serine and threonine metabolism(ko00260);;Glycerolipid metabolism(ko00561);;Glyoxylate and dicarboxylate metabolism(ko00630);;Methane metabolism(ko00680);;Metabolic pathways(ko01100);;Biosynthesis of secondary metabolites(ko01110);;Microbial metabolism in diverse environments(ko01120);;Carbon metabolism(ko01200)	--	--	--	--	HMDB0000139	473-81-4	Organic compounds	Organic oxygen compounds	Organooxygen compounds	Carbohydrates and carbohydrate conjugates	Microbe,Animals
meta_1038	Quinolinate	C03722	Tryptophan metabolism(ko00380);;beta-Alanine metabolism(ko00410);;Nicotinate and nicotinamide metabolism(ko00760);;Biosynthesis of plant secondary metabolites(ko01060);;Biosynthesis of alkaloids derived from ornithine, lysine and nicotinic acid(ko01064);;Metabolic pathways(ko01100);;Biosynthesis of cofactors(ko01240)	--	--	--	--	HMDB0000232	89-00-9	Organic compounds	Organoheterocyclic compounds	Pyridines and derivatives	Pyridinecarboxylic acids and derivatives	Microbe,Animals,Plants
meta_1039	3-Hydroxyisovaleric acid	C20827	Valine, leucine and isoleucine degradation(ko00280);;Metabolic pathways(ko01100)	LMFA01050396	Fatty Acyls [FA]	Fatty Acids and Conjugates [FA01]	Hydroxy fatty acids [FA0105]	HMDB0000754	625-08-1	Organic compounds	Lipids and lipid-like molecules	Fatty Acyls	Fatty acids and conjugates	Animals
meta_1040	4-Hydroxycoumarin	C02646	Phenylpropanoid biosynthesis(ko00940);;Biosynthesis of phenylpropanoids(ko01061);;Metabolic pathways(ko01100);;Biosynthesis of secondary metabolites(ko01110)	--	--	--	--	HMDB0003654	20649-40-5	Organic compounds	Phenylpropanoids and polyketides	Cinnamyl alcohols	_	Animals,Plants
meta_1041	Acyclovir	C06810	Bile secretion(ko04976)	--	--	--	--	HMDB0014925	59277-89-3	Organic compounds	Organoheterocyclic compounds	Imidazopyrimidines	Purines and purine derivatives	Animals
meta_1042	Maleamic acid	--	--	--	--	--	--	--	--	--	--	--	--	--
meta_1043	DL-Norneg_nephrine	--	--	--	--	--	--	--	--	--	--	--	--	--
meta_1044	Allantoin	C01551	--	--	--	--	--	HMDB0000462	97-59-6	Organic compounds	Organoheterocyclic compounds	Azoles	Imidazoles	Microbe,Animals
meta_1045	myo-Inositol	C00137	Galactose metabolism(ko00052);;Ascorbate and aldarate metabolism(ko00053);;Streptomycin biosynthesis(ko00521);;Inositol phosphate metabolism(ko00562);;Metabolic pathways(ko01100);;Biosynthesis of secondary metabolites(ko01110);;Microbial metabolism in diverse environments(ko01120);;Biosynthesis of nucleotide sugars(ko01250);;ABC transporters(ko02010);;Phosphatidylinositol signaling system(ko04070)	--	--	--	--	HMDB0000211	87-89-8	Organic compounds	Organic oxygen compounds	Organooxygen compounds	Alcohols and polyols	Microbe,Animals
meta_1046	N6-Methyladenine	C08434	--	--	--	--	--	HMDB0002099	443-72-1	Organic compounds	Organoheterocyclic compounds	Imidazopyrimidines	Purines and purine derivatives	Animals
meta_1047	2'-O-methylinosine	--	--	--	--	--	--	--	--	--	--	--	--	--
meta_1048	Arg-Arg	--	--	--	--	--	--	HMDB0028703	15483-27-9	Organic compounds	Organic acids and derivatives	Carboxylic acids and derivatives	Amino acids, peptides, and analogues	Animals
meta_1049	Monoethylglycylxylidide (MEGX)	--	--	--	--	--	--	--	--	--	--	--	--	--
meta_1050	Pyruvaldehyde	C00546	Glycine, serine and threonine metabolism(ko00260);;Pyruvate metabolism(ko00620);;Propanoate metabolism(ko00640);;Metabolic pathways(ko01100);;Microbial metabolism in diverse environments(ko01120);;Diabetic cardiomyopathy(ko05415)	--	--	--	--	HMDB0001167	78-98-8	Organic compounds	Organic oxygen compounds	Organooxygen compounds	Carbonyl compounds	Microbe,Animals,Plants
meta_1051	Esculetin	C09263	Biosynthesis of various plant secondary metabolites(ko00999);;Biosynthesis of phenylpropanoids(ko01061);;Biosynthesis of secondary metabolites(ko01110)	--	--	--	--	HMDB0030819	305-01-1	Organic compounds	Phenylpropanoids and polyketides	Coumarins and derivatives	Hydroxycoumarins	Animals,Plants
meta_1052	Nalidixic acid	C05079	--	--	--	--	--	HMDB0014917	389-08-2	Organic compounds	Organoheterocyclic compounds	Diazanaphthalenes	Naphthyridines	Animals
meta_1053	Gallic acid	C01424	Aminobenzoate degradation(ko00627);;Biosynthesis of various plant secondary metabolites(ko00999);;Biosynthesis of phenylpropanoids(ko01061);;Microbial metabolism in diverse environments(ko01120)	--	--	--	--	HMDB0005807	149-91-7	Organic compounds	Benzenoids	Benzene and substituted derivatives	Benzoic acids and derivatives	Microbe,Animals,Plants
meta_1054	Pro-Tyr	--	--	--	--	--	--	HMDB0029029	--	Organic compounds	Organic acids and derivatives	Carboxylic acids and derivatives	Amino acids, peptides, and analogues	Animals
meta_1055	Val-Ser	--	--	--	--	--	--	HMDB0029136	13588-94-8	Organic compounds	Organic acids and derivatives	Carboxylic acids and derivatives	Amino acids, peptides, and analogues	Animals
meta_1056	3,3',4,5'-Tetrahydroxy-trans-stilbene	--	--	--	--	--	--	--	--	--	--	--	--	--
meta_1057	Pelletierine	C06182	Tropane, piperidine and pyridine alkaloid biosynthesis(ko00960);;Biosynthesis of alkaloids derived from ornithine, lysine and nicotinic acid(ko01064);;Metabolic pathways(ko01100);;Biosynthesis of secondary metabolites(ko01110)	--	--	--	--	HMDB0030325	539-00-4	Organic compounds	Organoheterocyclic compounds	Piperidines	_	Animals
meta_1058	3-Hydroxycoumarin	--	--	--	--	--	--	HMDB0002149	939-19-5	Organic compounds	Phenylpropanoids and polyketides	Coumarins and derivatives	Hydroxycoumarins	Animals,Plants
meta_1059	N-Acetylserotonin	C00978	Tryptophan metabolism(ko00380);;Metabolic pathways(ko01100);;Biosynthesis of secondary metabolites(ko01110)	--	--	--	--	HMDB0001238	1210-83-9	Organic compounds	Organoheterocyclic compounds	Indoles and derivatives	Hydroxyindoles	Animals
meta_1060	L-Valine	C00183	Valine, leucine and isoleucine degradation(ko00280);;Valine, leucine and isoleucine biosynthesis(ko00290);;Penicillin and cephalosporin biosynthesis(ko00311);;Cyanoamino acid metabolism(ko00460);;Pantothenate and CoA biosynthesis(ko00770);;Glucosinolate biosynthesis(ko00966);;Aminoacyl-tRNA biosynthesis(ko00970);;Biosynthesis of plant secondary metabolites(ko01060);;Biosynthesis of alkaloids deri…	--	--	--	--	HMDB0000883	72-18-4	Organic compounds	Organic acids and derivatives	Carboxylic acids and derivatives	Amino acids, peptides, and analogues	Microbe,Animals
meta_1061	Oleic acid	C00712	Fatty acid biosynthesis(ko00061);;Cutin, suberine and wax biosynthesis(ko00073);;Biosynthesis of unsaturated fatty acids(ko01040);;Biosynthesis of plant secondary metabolites(ko01060);;Longevity regulating pathway - worm(ko04212)	LMFA01030002	Fatty Acyls [FA]	Fatty Acids and Conjugates [FA01]	Unsaturated fatty acids [FA0103]	HMDB0000207	112-80-1	Organic compounds	Lipids and lipid-like molecules	Fatty Acyls	Fatty acids and conjugates	Microbe,Animals,Plants
meta_1062	24,25-Hydroxyvitamin D3	--	--	--	--	--	--	--	--	--	--	--	--	--
meta_1063	His-His	--	--	--	--	--	--	HMDB0028887	306-14-9	Organic compounds	Organic acids and derivatives	Carboxylic acids and derivatives	Amino acids, peptides, and analogues	Animals
meta_1064	Sphinganine	C00836	Sphingolipid metabolism(ko00600);;Metabolic pathways(ko01100);;Sphingolipid signaling pathway(ko04071)	LMSP01020001	Sphingolipids [SP]	Sphingoid bases [SP01]	Sphinganines [SP0102]	HMDB0000269	764-22-7	Organic compounds	Organic nitrogen compounds	Organonitrogen compounds	Amines	Microbe,Animals
meta_1065	Diaminopimelic acid	C00666	Lysine biosynthesis(ko00300);;D-Amino acid metabolism(ko00470);;Metabolic pathways(ko01100);;Biosynthesis of secondary metabolites(ko01110);;Microbial metabolism in diverse environments(ko01120);;Biosynthesis of amino acids(ko01230)	LMFA01170102	Fatty Acyls [FA]	Fatty Acids and Conjugates [FA01]	Dicarboxylic acids [FA0117]	HMDB0001370	583-93-7	Organic compounds	Organic acids and derivatives	Carboxylic acids and derivatives	Amino acids, peptides, and analogues	Animals
meta_1066	Arg-Thr	--	--	--	--	--	--	HMDB0028719	106326-78-7	Organic compounds	Organic acids and derivatives	Carboxylic acids and derivatives	Amino acids, peptides, and analogues	Animals
meta_1067	3-Nonen-1-ol, (Z)-	--	--	LMFA05000134	Fatty Acyls [FA]	Fatty alcohols [FA05]	-	HMDB0030959	10340-23-5	Organic compounds	Lipids and lipid-like molecules	Fatty Acyls	Fatty alcohols	Animals
meta_1068	Nitrosobenzene	C06876	Aminobenzoate degradation(ko00627);;Microbial metabolism in diverse environments(ko01120)	--	--	--	--	HMDB0255658	586-96-9	Organic compounds	Benzenoids	Benzene and substituted derivatives	_	Animals
meta_1069	Lys-Lys	--	--	--	--	--	--	HMDB0028956	13184-13-9	Organic compounds	Organic acids and derivatives	Carboxylic acids and derivatives	Amino acids, peptides, and analogues	Animals
meta_1070	5.alpha.-Androstan-17.beta.-ol-3-one	--	--	--	--	--	--	--	--	--	--	--	--	--
meta_1071	Progesterone	C00410	Steroid hormone biosynthesis(ko00140);;Metabolic pathways(ko01100);;Oocyte meiosis(ko04114);;Ovarian steroidogenesis(ko04913);;Progesterone-mediated oocyte maturation(ko04914);;Prolactin signaling pathway(ko04917);;Aldosterone synthesis and secretion(ko04925);;Cortisol synthesis and secretion(ko04927);;Cushing syndrome(ko04934);;Pathways in cancer(ko05200);;Chemical carcinogenesis - receptor acti…	LMST02030159	Sterol Lipids [ST]	Steroids [ST02]	C21 steroids (gluco/mineralocorticoids, progestogins) and derivatives [ST0203]	HMDB0001830	57-83-0	Organic compounds	Lipids and lipid-like molecules	Steroids and steroid derivatives	Pregnane steroids	Animals
meta_1072	D-galacturonic acid	C08348	--	--	--	--	--	HMDB0002545	14982-50-4	Organic compounds	Organic oxygen compounds	Organooxygen compounds	Carbohydrates and carbohydrate conjugates	Microbe,Animals
meta_1073	D-Neopterin	--	--	--	--	--	--	HMDB0000845	2009-64-5	Organic compounds	Organoheterocyclic compounds	Pteridines and derivatives	Pterins and derivatives	Animals
meta_1074	Chrysin	C10028	Flavonoid biosynthesis(ko00941)	LMPK12110189	Polyketides [PK]	Flavonoids [PK12]	Flavones and Flavonols [PK1211]	HMDB0036619	480-40-0	Organic compounds	Phenylpropanoids and polyketides	Flavonoids	Flavones	Animals,Plants
meta_1075	Isocaproic acid	C21399	--	LMFA01020076	Fatty Acyls [FA]	Fatty Acids and Conjugates [FA01]	Branched fatty acids [FA0102]	HMDB0000689	646-07-1	Organic compounds	Lipids and lipid-like molecules	Fatty Acyls	Fatty acids and conjugates	Animals
meta_1076	Dioxybenzone	C14283	--	--	--	--	--	HMDB0251439	--	Organic compounds	Benzenoids	Benzene and substituted derivatives	Benzophenones	Animals
meta_1077	Tyr-Leu	--	--	--	--	--	--	HMDB0029109	--	Organic compounds	Organic acids and derivatives	Carboxylic acids and derivatives	Amino acids, peptides, and analogues	Animals
meta_1078	Uric acid	C00366	Purine metabolism(ko00230);;Metabolic pathways(ko01100);;Microbial metabolism in diverse environments(ko01120);;Bile secretion(ko04976)	--	--	--	--	HMDB0000289	69-93-2	Organic compounds	Organoheterocyclic compounds	Imidazopyrimidines	Purines and purine derivatives	Microbe,Animals,Plants
meta_1079	Lys-Cys	--	--	--	--	--	--	HMDB0028948	106325-92-2	Organic compounds	Organic acids and derivatives	Carboxylic acids and derivatives	Amino acids, peptides, and analogues	Animals
meta_1080	3-Hydroxybenzoate	C00587	Benzoate degradation(ko00362);;Phenylalanine, tyrosine and tryptophan biosynthesis(ko00400);;Toluene degradation(ko00623);;Polycyclic aromatic hydrocarbon degradation(ko00624);;Microbial metabolism in diverse environments(ko01120);;Degradation of aromatic compounds(ko01220)	--	--	--	--	HMDB0002466	99-06-9	Organic compounds	Benzenoids	Benzene and substituted derivatives	Benzoic acids and derivatives	Microbe,Animals,Plants
meta_1081	alpha-Guanidinoglutaric Acid	--	--	--	--	--	--	--	--	--	--	--	--	--
meta_1082	Ser-Tyr	--	--	--	--	--	--	HMDB0029051	21435-27-8	Organic compounds	Organic acids and derivatives	Carboxylic acids and derivatives	Amino acids, peptides, and analogues	Animals
meta_1083	Erucic acid	C08316	Biosynthesis of unsaturated fatty acids(ko01040)	LMFA01030089	Fatty Acyls [FA]	Fatty Acids and Conjugates [FA01]	Unsaturated fatty acids [FA0103]	HMDB0002068	112-86-7	Organic compounds	Lipids and lipid-like molecules	Fatty Acyls	Fatty acids and conjugates	Animals,Plants
meta_1084	Promethazine	C07404	--	--	--	--	--	HMDB0015202	60-87-7	Organic compounds	Organoheterocyclic compounds	Benzothiazines	Phenothiazines	Animals
meta_1085	Phe-Ile	--	--	--	--	--	--	HMDB0028998	22951-94-6	Organic compounds	Organic acids and derivatives	Carboxylic acids and derivatives	Amino acids, peptides, and analogues	Animals
meta_1086	Rosiglitazone	--	--	--	--	--	--	HMDB0005031	122320-73-4	Organic compounds	Benzenoids	Phenol ethers	_	Animals

## Sheet: KEGG annotation
#ID	name	KEGG_annotation	KEGG_pathway_annotation
meta_1	D-(+)-Malic acid	C00497	Butanoate metabolism(ko00650);;Metabolic pathways(ko01100)
meta_10	Desmosterol	C01802	Steroid biosynthesis(ko00100);;Metabolic pathways(ko01100)
meta_100	Parthenin	C09523	--
meta_1000	N1-Acetylspermine	C02567	--
meta_1001	Sotalol	C07309	--
meta_1002	Pindone	C19141	--
meta_1006	4-Nitrophenol	C00870	Aminobenzoate degradation(ko00627);;Microbial metabolism in diverse environments(ko01120)
meta_1007	Acetohydroxamic acid	C06808	--
meta_101	2,4-Dinitrophenol	C02496	--
meta_1011	Arachidic acid	C06425	Biosynthesis of unsaturated fatty acids(ko01040)
meta_1012	Cholesteryl sulfate	C18043	Steroid hormone biosynthesis(ko00140);;Metabolic pathways(ko01100)
meta_1013	Phosphoglycolic acid	C00988	Glyoxylate and dicarboxylate metabolism(ko00630);;Metabolic pathways(ko01100);;Biosynthesis of secondary metabolites(ko01110);;Carbon metabolism(ko01200)
meta_1014	L-Rhamnose	C00507	Fructose and mannose metabolism(ko00051);;Metabolic pathways(ko01100);;Microbial metabolism in diverse environments(ko01120)
meta_1015	UDP-N-acetylglucosamine	C00043	Amino sugar and nucleotide sugar metabolism(ko00520);;Neomycin, kanamycin and gentamicin biosynthesis(ko00524);;Lipopolysaccharide biosynthesis(ko00540);;O-Antigen nucleotide sugar biosynthesis(ko00541);;Peptidoglycan biosynthesis(ko00550);;Teichoic acid biosynthesis(ko00552);;Metabolic pathways(ko01100);;Biosynthesis of nucleotide sugars(ko01250);;Vancomycin resistance(ko01502);;Insulin resistan…
meta_1016	Oxazepam	C07359	--
meta_1018	Caproic acid	C01585	--
meta_1019	Itaconic acid	C00490	C5-Branched dibasic acid metabolism(ko00660);;Metabolic pathways(ko01100)
meta_102	Dimethylglycine	C01026	Glycine, serine and threonine metabolism(ko00260);;Metabolic pathways(ko01100)
meta_1021	Tripelennamine	C07180	--
meta_1023	trans-Zeatin	C00371	Zeatin biosynthesis(ko00908);;Biosynthesis of plant secondary metabolites(ko01060);;Biosynthesis of plant hormones(ko01070);;Metabolic pathways(ko01100);;Biosynthesis of secondary metabolites(ko01110);;Plant hormone signal transduction(ko04075)
meta_1024	(R)-3-Hydroxybutyric acid	C01089	Butanoate metabolism(ko00650);;Metabolic pathways(ko01100);;cAMP signaling pathway(ko04024)
meta_1025	3-(3-Hydroxyphenyl)propanoic acid	C11457	Phenylalanine metabolism(ko00360);;Metabolic pathways(ko01100);;Microbial metabolism in diverse environments(ko01120);;Degradation of aromatic compounds(ko01220)
meta_1026	Lathosterol	C01189	Steroid biosynthesis(ko00100);;Metabolic pathways(ko01100);;Biosynthesis of secondary metabolites(ko01110)
meta_1027	Histamine	C00388	Histidine metabolism(ko00340);;Biosynthesis of alkaloids derived from histidine and purine(ko01065);;Metabolic pathways(ko01100);;Biosynthesis of secondary metabolites(ko01110);;Neuroactive ligand-receptor interaction(ko04080);;Fc epsilon RI signaling pathway(ko04664);;Synaptic vesicle cycle(ko04721);;Inflammatory mediator regulation of TRP channels(ko04750);;Gastric acid secretion(ko04971);;Prot…
meta_103	trans-cinnamate	C10438	Ubiquinone and other terpenoid-quinone biosynthesis(ko00130);;Phenylalanine metabolism(ko00360);;Phenylpropanoid biosynthesis(ko00940);;Biosynthesis of various alkaloids(ko00996);;Biosynthesis of various plant secondary metabolites(ko00999);;Biosynthesis of plant secondary metabolites(ko01060);;Biosynthesis of plant hormones(ko01070);;Metabolic pathways(ko01100);;Biosynthesis of secondary metabol…
meta_1030	Trehalose	C01083	Starch and sucrose metabolism(ko00500);;Metabolic pathways(ko01100);;Biosynthesis of secondary metabolites(ko01110);;ABC transporters(ko02010);;Phosphotransferase system (PTS)(ko02060)
meta_1032	Nicotinate	C00253	Nicotinate and nicotinamide metabolism(ko00760);;Tropane, piperidine and pyridine alkaloid biosynthesis(ko00960);;Biosynthesis of plant secondary metabolites(ko01060);;Biosynthesis of alkaloids derived from ornithine, lysine and nicotinic acid(ko01064);;Metabolic pathways(ko01100);;Biosynthesis of secondary metabolites(ko01110);;Microbial metabolism in diverse environments(ko01120);;Biosynthesis …
meta_1034	L-Pyroglutamic acid	C01879	Glutathione metabolism(ko00480);;Metabolic pathways(ko01100)
meta_1035	2-Phenylacetamide	C02505	Phenylalanine metabolism(ko00360);;Styrene degradation(ko00643);;Metabolic pathways(ko01100);;Microbial metabolism in diverse environments(ko01120)
meta_1037	Glyceric acid	C00258	Pentose phosphate pathway(ko00030);;Glycine, serine and threonine metabolism(ko00260);;Glycerolipid metabolism(ko00561);;Glyoxylate and dicarboxylate metabolism(ko00630);;Methane metabolism(ko00680);;Metabolic pathways(ko01100);;Biosynthesis of secondary metabolites(ko01110);;Microbial metabolism in diverse environments(ko01120);;Carbon metabolism(ko01200)
meta_1038	Quinolinate	C03722	Tryptophan metabolism(ko00380);;beta-Alanine metabolism(ko00410);;Nicotinate and nicotinamide metabolism(ko00760);;Biosynthesis of plant secondary metabolites(ko01060);;Biosynthesis of alkaloids derived from ornithine, lysine and nicotinic acid(ko01064);;Metabolic pathways(ko01100);;Biosynthesis of cofactors(ko01240)
meta_1039	3-Hydroxyisovaleric acid	C20827	Valine, leucine and isoleucine degradation(ko00280);;Metabolic pathways(ko01100)
meta_104	Phentermine	C07438	--
meta_1040	4-Hydroxycoumarin	C02646	Phenylpropanoid biosynthesis(ko00940);;Biosynthesis of phenylpropanoids(ko01061);;Metabolic pathways(ko01100);;Biosynthesis of secondary metabolites(ko01110)
meta_1041	Acyclovir	C06810	Bile secretion(ko04976)
meta_1044	Allantoin	C01551	--
meta_1045	myo-Inositol	C00137	Galactose metabolism(ko00052);;Ascorbate and aldarate metabolism(ko00053);;Streptomycin biosynthesis(ko00521);;Inositol phosphate metabolism(ko00562);;Metabolic pathways(ko01100);;Biosynthesis of secondary metabolites(ko01110);;Microbial metabolism in diverse environments(ko01120);;Biosynthesis of nucleotide sugars(ko01250);;ABC transporters(ko02010);;Phosphatidylinositol signaling system(ko04070)
meta_1046	N6-Methyladenine	C08434	--
meta_105	1-O-Octadecyl-sn-glyceryl-3-phosphorylcholine	C04317	--
meta_1050	Pyruvaldehyde	C00546	Glycine, serine and threonine metabolism(ko00260);;Pyruvate metabolism(ko00620);;Propanoate metabolism(ko00640);;Metabolic pathways(ko01100);;Microbial metabolism in diverse environments(ko01120);;Diabetic cardiomyopathy(ko05415)
meta_1051	Esculetin	C09263	Biosynthesis of various plant secondary metabolites(ko00999);;Biosynthesis of phenylpropanoids(ko01061);;Biosynthesis of secondary metabolites(ko01110)
meta_1052	Nalidixic acid	C05079	--
meta_1053	Gallic acid	C01424	Aminobenzoate degradation(ko00627);;Biosynthesis of various plant secondary metabolites(ko00999);;Biosynthesis of phenylpropanoids(ko01061);;Microbial metabolism in diverse environments(ko01120)
meta_1057	Pelletierine	C06182	Tropane, piperidine and pyridine alkaloid biosynthesis(ko00960);;Biosynthesis of alkaloids derived from ornithine, lysine and nicotinic acid(ko01064);;Metabolic pathways(ko01100);;Biosynthesis of secondary metabolites(ko01110)
meta_1059	N-Acetylserotonin	C00978	Tryptophan metabolism(ko00380);;Metabolic pathways(ko01100);;Biosynthesis of secondary metabolites(ko01110)
meta_106	Citramalic acid	C00815	--
meta_1060	L-Valine	C00183	Valine, leucine and isoleucine degradation(ko00280);;Valine, leucine and isoleucine biosynthesis(ko00290);;Penicillin and cephalosporin biosynthesis(ko00311);;Cyanoamino acid metabolism(ko00460);;Pantothenate and CoA biosynthesis(ko00770);;Glucosinolate biosynthesis(ko00966);;Aminoacyl-tRNA biosynthesis(ko00970);;Biosynthesis of plant secondary metabolites(ko01060);;Biosynthesis of alkaloids deri…
meta_1061	Oleic acid	C00712	Fatty acid biosynthesis(ko00061);;Cutin, suberine and wax biosynthesis(ko00073);;Biosynthesis of unsaturated fatty acids(ko01040);;Biosynthesis of plant secondary metabolites(ko01060);;Longevity regulating pathway - worm(ko04212)
meta_1064	Sphinganine	C00836	Sphingolipid metabolism(ko00600);;Metabolic pathways(ko01100);;Sphingolipid signaling pathway(ko04071)
meta_1065	Diaminopimelic acid	C00666	Lysine biosynthesis(ko00300);;D-Amino acid metabolism(ko00470);;Metabolic pathways(ko01100);;Biosynthesis of secondary metabolites(ko01110);;Microbial metabolism in diverse environments(ko01120);;Biosynthesis of amino acids(ko01230)
meta_1068	Nitrosobenzene	C06876	Aminobenzoate degradation(ko00627);;Microbial metabolism in diverse environments(ko01120)
meta_107	Diethylcarbamazine	C07968	--
meta_1071	Progesterone	C00410	Steroid hormone biosynthesis(ko00140);;Metabolic pathways(ko01100);;Oocyte meiosis(ko04114);;Ovarian steroidogenesis(ko04913);;Progesterone-mediated oocyte maturation(ko04914);;Prolactin signaling pathway(ko04917);;Aldosterone synthesis and secretion(ko04925);;Cortisol synthesis and secretion(ko04927);;Cushing syndrome(ko04934);;Pathways in cancer(ko05200);;Chemical carcinogenesis - receptor acti…
meta_1072	D-galacturonic acid	C08348	--
meta_1074	Chrysin	C10028	Flavonoid biosynthesis(ko00941)
meta_1075	Isocaproic acid	C21399	--
meta_1076	Dioxybenzone	C14283	--
meta_1078	Uric acid	C00366	Purine metabolism(ko00230);;Metabolic pathways(ko01100);;Microbial metabolism in diverse environments(ko01120);;Bile secretion(ko04976)
meta_1080	3-Hydroxybenzoate	C00587	Benzoate degradation(ko00362);;Phenylalanine, tyrosine and tryptophan biosynthesis(ko00400);;Toluene degradation(ko00623);;Polycyclic aromatic hydrocarbon degradation(ko00624);;Microbial metabolism in diverse environments(ko01120);;Degradation of aromatic compounds(ko01220)
meta_1083	Erucic acid	C08316	Biosynthesis of unsaturated fatty acids(ko01040)
meta_1084	Promethazine	C07404	--
meta_109	3-Indolepropionic acid	C22236	--
meta_112	Glutaraldehyde	C12518	--
meta_113	Estrone	C00468	Steroid hormone biosynthesis(ko00140);;Metabolic pathways(ko01100);;Ovarian steroidogenesis(ko04913);;Prolactin signaling pathway(ko04917);;Progesterone, androgen and estrogen receptor agonists/antagonists(ko07226)
meta_115	Fludrocortisone acetate	C08186	--
meta_117	5-Methylcytosine	C02376	Pyrimidine metabolism(ko00240);;Metabolic pathways(ko01100)
meta_12	Undecanoic Acid	C17715	--
meta_120	D-Ribose 5-phosphate	C00117	Pentose phosphate pathway(ko00030);;Purine metabolism(ko00230);;Phosphonate and phosphinate metabolism(ko00440);;Carbon fixation in photosynthetic organisms(ko00710);;Vitamin B6 metabolism(ko00750);;Metabolic pathways(ko01100);;Biosynthesis of secondary metabolites(ko01110);;Microbial metabolism in diverse environments(ko01120);;Carbon metabolism(ko01200);;Biosynthesis of amino acids(ko01230);;Bi…
meta_121	Pargyline	C07414	--
meta_122	L-Glutamine	C00064	Arginine biosynthesis(ko00220);;Purine metabolism(ko00230);;Pyrimidine metabolism(ko00240);;Alanine, aspartate and glutamate metabolism(ko00250);;D-Amino acid metabolism(ko00470);;Glyoxylate and dicarboxylate metabolism(ko00630);;Vitamin B6 metabolism(ko00750);;Nitrogen metabolism(ko00910);;Aminoacyl-tRNA biosynthesis(ko00970);;Biosynthesis of plant secondary metabolites(ko01060);;Metabolic pathw…
meta_123	Gulonolactone	C01040	Ascorbate and aldarate metabolism(ko00053);;Metabolic pathways(ko01100);;Biosynthesis of cofactors(ko01240)
meta_124	L-Malic acid	C00149	Citrate cycle (TCA cycle)(ko00020);;Pyruvate metabolism(ko00620);;Glyoxylate and dicarboxylate metabolism(ko00630);;Methane metabolism(ko00680);;Carbon fixation in photosynthetic organisms(ko00710);;Carbon fixation pathways in prokaryotes(ko00720);;Biosynthesis of plant secondary metabolites(ko01060);;Biosynthesis of phenylpropanoids(ko01061);;Biosynthesis of terpenoids and steroids(ko01062);;Bio…
meta_126	Mesaconic acid	C01732	Glyoxylate and dicarboxylate metabolism(ko00630);;C5-Branched dibasic acid metabolism(ko00660);;Metabolic pathways(ko01100);;Microbial metabolism in diverse environments(ko01120);;Carbon metabolism(ko01200)
meta_128	D-Ribose	C00121	Pentose phosphate pathway(ko00030);;Metabolic pathways(ko01100);;ABC transporters(ko02010);;Bacterial chemotaxis(ko02030)
meta_129	Caprylic acid	C06423	Fatty acid biosynthesis(ko00061);;Lipoic acid metabolism(ko00785);;Biosynthesis of plant secondary metabolites(ko01060);;Biosynthesis of alkaloids derived from terpenoid and polyketide(ko01066);;Metabolic pathways(ko01100);;Biosynthesis of cofactors(ko01240)
meta_13	Gemfibrozil	C07020	Chemical carcinogenesis - receptor activation(ko05207)
meta_133	Quetiapine	C07397	--
meta_134	Aminohippuric acid	D06890	--
meta_135	Glycochenodeoxycholate	C05466	Primary bile acid biosynthesis(ko00120);;Secondary bile acid biosynthesis(ko00121);;Bile secretion(ko04976);;Cholesterol metabolism(ko04979)
meta_138	Isobutyric acid	C02632	Metabolic pathways(ko01100);;Microbial metabolism in diverse environments(ko01120);;Degradation of aromatic compounds(ko01220);;Protein digestion and absorption(ko04974)
meta_139	Genistein	C06563	Isoflavonoid biosynthesis(ko00943);;Biosynthesis of phenylpropanoids(ko01061);;Metabolic pathways(ko01100);;Biosynthesis of secondary metabolites(ko01110)
meta_14	L-Gulonic gamma-lactone	C01040	Ascorbate and aldarate metabolism(ko00053);;Metabolic pathways(ko01100);;Biosynthesis of cofactors(ko01240)
meta_141	D-Lyxose	C08348	--
meta_142	Meloxicam	C08169	--
meta_143	Propylthiouracil	C07569	--
meta_144	Sphingosine-1-phosphate	C06124	Sphingolipid metabolism(ko00600);;Metabolic pathways(ko01100);;Calcium signaling pathway(ko04020);;Sphingolipid signaling pathway(ko04071);;Phospholipase D signaling pathway(ko04072);;Neuroactive ligand-receptor interaction(ko04080);;Apelin signaling pathway(ko04371);;Fc gamma R-mediated phagocytosis(ko04666);;Tuberculosis(ko05152)
meta_146	N1-Methyl-4-pyridone-3-carboxamide	C05843	Nicotinate and nicotinamide metabolism(ko00760);;Metabolic pathways(ko01100)
meta_148	Carbamazepine	C06868	Drug metabolism - cytochrome P450(ko00982)
meta_149	Azelaic acid	C08261	--
meta_150	2-Amino-1-phenylethanol	C02735	--
meta_151	Myristic acid	C06424	Fatty acid biosynthesis(ko00061);;Metabolic pathways(ko01100)
meta_152	L-Serine	C00065	Glycine, serine and threonine metabolism(ko00260);;Monobactam biosynthesis(ko00261);;Cysteine and methionine metabolism(ko00270);;Cyanoamino acid metabolism(ko00460);;D-Amino acid metabolism(ko00470);;Glycerophospholipid metabolism(ko00564);;Sphingolipid metabolism(ko00600);;Glyoxylate and dicarboxylate metabolism(ko00630);;Methane metabolism(ko00680);;Sulfur metabolism(ko00920);;Aminoacyl-tRNA b…
meta_154	Xylitol	C00379	Pentose and glucuronate interconversions(ko00040);;Metabolic pathways(ko01100);;ABC transporters(ko02010)
meta_156	Dyphylline	C07819	--
meta_158	Prilocaine	C07531	--
meta_159	4-Nitroquinoline-1-oxide	C03474	--
meta_16	Fenoprofen	C06997	--
meta_162	D(-)-beta-hydroxy butyric acid	C01089	--
meta_164	4-Isopropylbenzoic acid	C06578	Xylene degradation(ko00622);;Metabolic pathways(ko01100);;Microbial metabolism in diverse environments(ko01120);;Degradation of aromatic compounds(ko01220)
meta_165	Tyramine	C00483	Tyrosine metabolism(ko00350);;Methane metabolism(ko00680);;Isoquinoline alkaloid biosynthesis(ko00950);;Biosynthesis of plant secondary metabolites(ko01060);;Biosynthesis of alkaloids derived from shikimate pathway(ko01063);;Metabolic pathways(ko01100);;Biosynthesis of secondary metabolites(ko01110);;Biosynthesis of cofactors(ko01240);;Neuroactive ligand-receptor interaction(ko04080);;Protein dig…
meta_166	Pantothenol	C05944	Pantothenate and CoA biosynthesis(ko00770)
meta_167	N-Formylmethionine	C03145	Cysteine and methionine metabolism(ko00270)
meta_168	O-Phospho-L-threonine	C12147	Porphyrin metabolism(ko00860);;Metabolic pathways(ko01100)
meta_17	alpha-D-Galactose 1-phosphate	C00446	Galactose metabolism(ko00052);;Amino sugar and nucleotide sugar metabolism(ko00520);;Metabolic pathways(ko01100);;Biosynthesis of nucleotide sugars(ko01250)
meta_170	Glycitein	C14536	Isoflavonoid biosynthesis(ko00943);;Biosynthesis of secondary metabolites(ko01110)
meta_171	6-Mercaptopurine	C02380	Drug metabolism - other enzymes(ko00983);;Bile secretion(ko04976)
meta_174	L-Lysine	C00047	Lysine biosynthesis(ko00300);;Lysine degradation(ko00310);;D-Amino acid metabolism(ko00470);;Biotin metabolism(ko00780);;Tropane, piperidine and pyridine alkaloid biosynthesis(ko00960);;Aminoacyl-tRNA biosynthesis(ko00970);;Biosynthesis of various other secondary metabolites(ko00997);;Biosynthesis of plant secondary metabolites(ko01060);;Biosynthesis of alkaloids derived from ornithine, lysine an…
meta_175	Cortisol 21-acetate	C02821	--
meta_176	Betaine aldehyde	C00576	Glycine, serine and threonine metabolism(ko00260);;Metabolic pathways(ko01100)
meta_178	5-Hydroxy-L-lysine	C16741	Lysine degradation(ko00310);;Metabolic pathways(ko01100)
meta_18	1-Phenylethylamine	C02455	--
meta_180	L-Cysteic acid	C00506	--
meta_184	Chloroquine	C07625	--
meta_185	Trimethylamine N-oxide	C01104	Methane metabolism(ko00680);;Metabolic pathways(ko01100);;Microbial metabolism in diverse environments(ko01120);;Two-component system(ko02020)
meta_186	1,2-Benzenedicarboxylic acid	C01606	Polycyclic aromatic hydrocarbon degradation(ko00624);;Metabolic pathways(ko01100);;Microbial metabolism in diverse environments(ko01120);;Degradation of aromatic compounds(ko01220);;ABC transporters(ko02010)
meta_188	6-Hydroxymelatonin	C05643	Tryptophan metabolism(ko00380)
meta_190	Ginkgolide C	C07603	--
meta_191	3-Hydroxyflavone	C01495	Biosynthesis of plant secondary metabolites(ko01060)
meta_192	L-Arabitol	C00532	Pentose and glucuronate interconversions(ko00040);;Metabolic pathways(ko01100)
meta_193	D-Pinitol	C03844	--
meta_194	4,6-Diamino-5-formamidopyrimidine	C06502	--
meta_195	6-Aminocaproic acid	C02378	Caprolactam degradation(ko00930);;Metabolic pathways(ko01100);;Microbial metabolism in diverse environments(ko01120)
meta_196	Rosolic Acid	C14213	--
meta_197	gamma-L-Glutamyl-L-glutamic acid	C05282	--
meta_199	Phytanic acid	C01607	--
meta_2	Midodrine	C07890	--
meta_20	Taurochenodeoxycholate	C05465	Primary bile acid biosynthesis(ko00120);;Secondary bile acid biosynthesis(ko00121);;Bile secretion(ko04976);;Cholesterol metabolism(ko04979)
meta_201	Acetylcholine	C01996	Glycerophospholipid metabolism(ko00564);;cAMP signaling pathway(ko04024);;Neuroactive ligand-receptor interaction(ko04080);;Synaptic vesicle cycle(ko04721);;Cholinergic synapse(ko04725);;Taste transduction(ko04742);;Regulation of actin cytoskeleton(ko04810);;Insulin secretion(ko04911);;Salivary secretion(ko04970);;Gastric acid secretion(ko04971);;Pancreatic secretion(ko04972);;Bile secretion(ko04…
meta_202	Androsterone sulfate	C04555	--
meta_203	Guanidineacetic acid	C00581	Glycine, serine and threonine metabolism(ko00260);;Arginine and proline metabolism(ko00330);;Metabolic pathways(ko01100)
meta_206	N-Acetylmannosamine	C00645	--
meta_21	Hexacosanoic acid	C21931	--
meta_210	Primidone	C07371	--
meta_211	Methyldopa	C07194	--
meta_212	Hydroxyproline	C01157	Arginine and proline metabolism(ko00330);;D-Amino acid metabolism(ko00470);;Metabolic pathways(ko01100);;ABC transporters(ko02010)
meta_213	Methyl 2-aminobenzoate	C20634	--
meta_214	Dihydro-4,4-dimethyl-2,3-furandione	C01125	--
meta_215	Glucuronolactone	C02670	--
meta_216	Leukotriene C4	C02166	Arachidonic acid metabolism(ko00590);;Metabolic pathways(ko01100);;Neuroactive ligand-receptor interaction(ko04080);;Fc epsilon RI signaling pathway(ko04664);;Serotonergic synapse(ko04726);;Bile secretion(ko04976);;Asthma(ko05310)
meta_219	1-Stearoyl-2-hydroxy-sn-glycero-3-phosphoethanolamine	C21484	Ferroptosis(ko04216)
meta_227	Trimethobenzamide	C07178	--
meta_228	Dimethylbenzimidazole	C03114	Riboflavin metabolism(ko00740);;Porphyrin metabolism(ko00860);;Metabolic pathways(ko01100);;Biosynthesis of cofactors(ko01240)
meta_229	L-Aspartic Acid	C00049	Arginine biosynthesis(ko00220);;Alanine, aspartate and glutamate metabolism(ko00250);;Glycine, serine and threonine metabolism(ko00260);;Monobactam biosynthesis(ko00261);;Cysteine and methionine metabolism(ko00270);;Lysine biosynthesis(ko00300);;Histidine metabolism(ko00340);;beta-Alanine metabolism(ko00410);;Cyanoamino acid metabolism(ko00460);;D-Amino acid metabolism(ko00470);;Carbon fixation i…
meta_232	5-Hydroxyindoleacetate	C05635	Tryptophan metabolism(ko00380);;Metabolic pathways(ko01100);;Serotonergic synapse(ko04726)
meta_233	Acetoin	C00810	Butanoate metabolism(ko00650);;C5-Branched dibasic acid metabolism(ko00660);;Biosynthesis of secondary metabolites(ko01110)
meta_234	Dioctyl phthalate	C03690	Chemical carcinogenesis - receptor activation(ko05207)
meta_236	L-Proline	C00148	Arginine and proline metabolism(ko00330);;Carbapenem biosynthesis(ko00332);;Prodigiosin biosynthesis(ko00333);;Novobiocin biosynthesis(ko00401);;Staurosporine biosynthesis(ko00404);;D-Amino acid metabolism(ko00470);;Aminoacyl-tRNA biosynthesis(ko00970);;Metabolic pathways(ko01100);;Biosynthesis of secondary metabolites(ko01110);;Biosynthesis of amino acids(ko01230);;ABC transporters(ko02010);;Pro…
meta_237	Vigabatrin	C07500	--
meta_238	Prazosin	C07368	--
meta_239	N-Acetyl-D-phenylalanine	C03519	Phenylalanine metabolism(ko00360);;Metabolic pathways(ko01100)
meta_241	Alizarin	C01474	--
meta_242	D-Mannose	C00936	--
meta_245	Megestrol acetate	C08151	--
meta_246	N-Phenylacetamide	C07565	--
meta_247	4-Pyridoxic acid	C00847	Vitamin B6 metabolism(ko00750);;Metabolic pathways(ko01100);;Microbial metabolism in diverse environments(ko01120)
meta_248	3-Butynoic acid	C06144	Butanoate metabolism(ko00650);;Metabolic pathways(ko01100)
meta_249	Nimodipine	C07267	--
meta_250	N6,N6,N6-Trimethyl-L-lysine	C03793	Lysine degradation(ko00310);;Metabolic pathways(ko01100)
meta_253	N-Methyltyramine	C02442	Tyrosine metabolism(ko00350);;Metabolic pathways(ko01100)
meta_256	L-Fucose-1-phosphate	C02985	Fructose and mannose metabolism(ko00051);;Amino sugar and nucleotide sugar metabolism(ko00520);;Metabolic pathways(ko01100);;Biosynthesis of nucleotide sugars(ko01250)
meta_257	2-Amino-2-methyl-1,3-propanediol	C11260	--
meta_258	DL-a-Hydroxybutyric acid	C05984	--
meta_259	Daidzin	C10216	Isoflavonoid biosynthesis(ko00943)
meta_26	DL-Homocysteine	C05330	--
meta_263	D-Fructose	C10906	--
meta_267	4-Hydroxycinnamic acid	C00811	Ubiquinone and other terpenoid-quinone biosynthesis(ko00130);;Tyrosine metabolism(ko00350);;Phenylpropanoid biosynthesis(ko00940);;Isoquinoline alkaloid biosynthesis(ko00950);;Biosynthesis of phenylpropanoids(ko01061);;Metabolic pathways(ko01100);;Biosynthesis of secondary metabolites(ko01110);;Degradation of aromatic compounds(ko01220)
meta_268	1-Deoxy-D-xylulose 5-phosphate	C11437	Cysteine and methionine metabolism(ko00270);;Thiamine metabolism(ko00730);;Terpenoid backbone biosynthesis(ko00900);;Biosynthesis of plant secondary metabolites(ko01060);;Biosynthesis of terpenoids and steroids(ko01062);;Biosynthesis of alkaloids derived from terpenoid and polyketide(ko01066);;Biosynthesis of plant hormones(ko01070);;Metabolic pathways(ko01100);;Biosynthesis of secondary metaboli…
meta_27	L-Arginine	C00062	Arginine biosynthesis(ko00220);;Monobactam biosynthesis(ko00261);;Arginine and proline metabolism(ko00330);;Clavulanic acid biosynthesis(ko00331);;D-Amino acid metabolism(ko00470);;Aminoacyl-tRNA biosynthesis(ko00970);;Biosynthesis of various antibiotics(ko00998);;Biosynthesis of plant secondary metabolites(ko01060);;Biosynthesis of alkaloids derived from ornithine, lysine and nicotinic acid(ko01…
meta_270	Phenylacetylglycine	C05598	Phenylalanine metabolism(ko00360)
meta_271	Dantrolene	C06939	--
meta_272	5-Oxo-ETE	C14732	Arachidonic acid metabolism(ko00590)
meta_273	3-Methoxytyramine	C05587	Tyrosine metabolism(ko00350);;Betalain biosynthesis(ko00965);;Biosynthesis of alkaloids derived from shikimate pathway(ko01063);;Metabolic pathways(ko01100);;Dopaminergic synapse(ko04728)
meta_274	3-Hydroxykynurenine	C02794	--
meta_275	N,N-Dimethylaniline	C02846	--
meta_276	Aminopterin	D02527	--
meta_281	Acetic acid, phenyl ester	C15583	--
meta_282	3-Methylindole	C08313	Tryptophan metabolism(ko00380)
meta_283	Deoxyadenosine	C00559	Purine metabolism(ko00230);;Metabolic pathways(ko01100);;Nucleotide metabolism(ko01232);;ABC transporters(ko02010)
meta_285	Malonic acid	C04025	Fatty acid biosynthesis(ko00061);;Pyrimidine metabolism(ko00240);;beta-Alanine metabolism(ko00410);;Metabolic pathways(ko01100);;Fatty acid metabolism(ko01212)
meta_286	Guanidine	C17349	--
meta_291	4-Hydroxybenzaldehyde	C00633	Bisphenol degradation(ko00363);;Toluene degradation(ko00623);;Aminobenzoate degradation(ko00627);;Biosynthesis of phenylpropanoids(ko01061);;Metabolic pathways(ko01100);;Microbial metabolism in diverse environments(ko01120)
meta_292	Hesperetin	C01709	Flavonoid biosynthesis(ko00941)
meta_296	Mephentermine	C07889	--
meta_299	Cyclohexylsulfamate	C02824	Caprolactam degradation(ko00930);;Microbial metabolism in diverse environments(ko01120)
meta_3	Glucosamine	C08349	--
meta_301	Stearic acid	C01530	Fatty acid biosynthesis(ko00061);;Biosynthesis of unsaturated fatty acids(ko01040);;Biosynthesis of plant secondary metabolites(ko01060);;Metabolic pathways(ko01100);;Phototransduction - fly(ko04745)
meta_304	Antipyrine	C13244	--
meta_305	Pravastatin	C01844	Bile secretion(ko04976)
meta_307	Coniferol	C15572	Aminobenzoate degradation(ko00627);;Microbial metabolism in diverse environments(ko01120)
meta_308	Propazine	C14312	--
meta_310	Imidazole	C01589	--
meta_311	2-Ethoxyethanol	C14687	--
meta_312	N-Oleoylethanolamine	C20792	cAMP signaling pathway(ko04024)
meta_314	Glycerol 3-phosphate	C00093	Glycerolipid metabolism(ko00561);;Glycerophospholipid metabolism(ko00564);;Metabolic pathways(ko01100);;Biosynthesis of secondary metabolites(ko01110);;ABC transporters(ko02010);;Choline metabolism in cancer(ko05231)
meta_315	Sedoheptulose	C08355	--
meta_316	Thymidine	C00214	Pyrimidine metabolism(ko00240);;Metabolic pathways(ko01100);;Nucleotide metabolism(ko01232)
meta_317	Taurolithocholic acid	C02592	--
meta_318	Phenytoin	C07443	--
meta_321	L-Dopa	C00355	Tyrosine metabolism(ko00350);;Isoquinoline alkaloid biosynthesis(ko00950);;Betalain biosynthesis(ko00965);;Biosynthesis of plant secondary metabolites(ko01060);;Biosynthesis of alkaloids derived from shikimate pathway(ko01063);;Metabolic pathways(ko01100);;Biosynthesis of secondary metabolites(ko01110);;Dopaminergic synapse(ko04728);;Prolactin signaling pathway(ko04917);;Parkinson disease(ko05012…
meta_324	3-Hydorxy-3-methylglutaric acid	C03761	--
meta_33	N1-Methyl-2-pyridone-5-carboxamide	C05842	Nicotinate and nicotinamide metabolism(ko00760);;Metabolic pathways(ko01100)
meta_331	5-Methoxyindoleacetate	C05660	Tryptophan metabolism(ko00380)
meta_335	Phthalic acid Mono-2-ethylhexyl Ester	C03343	--
meta_336	N1,N12-Diacetylspermine	C03413	--
meta_339	Dihydrocapsaicin	C16952	--
meta_34	L-2-Aminobutyric acid	C02356	Cysteine and methionine metabolism(ko00270);;Metabolic pathways(ko01100)
meta_341	Anastrozole	C08159	--
meta_344	PGF3a	C06476	--
meta_345	D-gluconate	C00257	Pentose phosphate pathway(ko00030);;Metabolic pathways(ko01100);;Biosynthesis of secondary metabolites(ko01110);;Microbial metabolism in diverse environments(ko01120);;Carbon metabolism(ko01200)
meta_346	3-Methylthiopropionate	C08276	Cysteine and methionine metabolism(ko00270);;Sulfur metabolism(ko00920);;Metabolic pathways(ko01100)
meta_347	2-Oxoadipic acid	C00322	Lysine biosynthesis(ko00300);;Lysine degradation(ko00310);;Tryptophan metabolism(ko00380);;Methane metabolism(ko00680);;Metabolic pathways(ko01100);;Biosynthesis of secondary metabolites(ko01110);;Microbial metabolism in diverse environments(ko01120);;2-Oxocarboxylic acid metabolism(ko01210);;Biosynthesis of amino acids(ko01230);;Biosynthesis of cofactors(ko01240)
meta_348	Indolelactic acid	C02043	--
meta_349	5'-Deoxyadenosine	C05198	--
meta_35	Gentisic acid	C00628	Tyrosine metabolism(ko00350);;Benzoate degradation(ko00362);;Naphthalene degradation(ko00626);;Metabolic pathways(ko01100);;Microbial metabolism in diverse environments(ko01120)
meta_350	DL-Vanillylmandelic acid	C05584	--
meta_356	Capsaicin	C06866	Biosynthesis of various alkaloids(ko00996);;Biosynthesis of plant secondary metabolites(ko01060);;Biosynthesis of alkaloids derived from shikimate pathway(ko01063);;Metabolic pathways(ko01100);;Biosynthesis of secondary metabolites(ko01110);;Inflammatory mediator regulation of TRP channels(ko04750)
meta_358	Pentobarbital	C07423	--
meta_359	3-Phenylpropanoic acid	C05629	Phenylalanine metabolism(ko00360);;Metabolic pathways(ko01100);;Microbial metabolism in diverse environments(ko01120);;Degradation of aromatic compounds(ko01220)
meta_36	Eicosapentaenoic acid	C06428	Biosynthesis of unsaturated fatty acids(ko01040)
meta_360	p-Hydroxycinnamaldehyde	C05608	Phenylpropanoid biosynthesis(ko00940);;Biosynthesis of phenylpropanoids(ko01061);;Metabolic pathways(ko01100);;Biosynthesis of secondary metabolites(ko01110)
meta_361	Methylguanidine	C02294	--
meta_363	Ibuprofen	C01588	--
meta_364	Cyclopentolate	C06932	--
meta_366	5-Hydroxytryptophan	C00643	Tryptophan metabolism(ko00380);;Biosynthesis of alkaloids derived from shikimate pathway(ko01063);;Metabolic pathways(ko01100);;Axon regeneration(ko04361);;Serotonergic synapse(ko04726)
meta_368	(-)-Medicarpin	C10503	Isoflavonoid biosynthesis(ko00943);;Biosynthesis of phenylpropanoids(ko01061);;Metabolic pathways(ko01100);;Biosynthesis of secondary metabolites(ko01110)
meta_369	Stearidonic Acid	C16300	alpha-Linolenic acid metabolism(ko00592);;Biosynthesis of secondary metabolites(ko01110)
meta_372	9R,10S-EpOME	C14825	Linoleic acid metabolism(ko00591);;Metabolic pathways(ko01100)
meta_373	L-homocysteic acid	C16511	Neuroactive ligand-receptor interaction(ko04080)
meta_375	Trans-4-Hydroxy-L-proline	C01157	Arginine and proline metabolism(ko00330);;D-Amino acid metabolism(ko00470);;Metabolic pathways(ko01100);;ABC transporters(ko02010)
meta_377	Osthol	C09280	--
meta_379	L-Histidinol	C00860	Histidine metabolism(ko00340);;Metabolic pathways(ko01100);;Biosynthesis of secondary metabolites(ko01110);;Biosynthesis of amino acids(ko01230)
meta_381	Nicotinuric acid	C05380	Nicotinate and nicotinamide metabolism(ko00760)
meta_383	4-Hydroxy-3-methoxycinnamaldehyde	C02666	Phenylpropanoid biosynthesis(ko00940);;Biosynthesis of phenylpropanoids(ko01061);;Metabolic pathways(ko01100);;Biosynthesis of secondary metabolites(ko01110)
meta_384	3-Cyano-L-alanine	C02512	Cyanoamino acid metabolism(ko00460);;Metabolic pathways(ko01100);;Biosynthesis of secondary metabolites(ko01110)
meta_386	Ribitol	C00474	Pentose and glucuronate interconversions(ko00040);;Riboflavin metabolism(ko00740);;Metabolic pathways(ko01100)
meta_387	2-Methylbenzoic acid	C07215	Xylene degradation(ko00622);;Metabolic pathways(ko01100);;Microbial metabolism in diverse environments(ko01120);;Degradation of aromatic compounds(ko01220)
meta_389	Saccharin	C12283	Taste transduction(ko04742)
meta_39	4-acetamidobutanoate	C02946	Arginine and proline metabolism(ko00330);;Metabolic pathways(ko01100)
meta_390	Benzamide	C09815	Aminobenzoate degradation(ko00627);;Microbial metabolism in diverse environments(ko01120)
meta_391	Psychosine	C01747	Sphingolipid metabolism(ko00600)
meta_392	Quinate	C00296	Phenylalanine, tyrosine and tryptophan biosynthesis(ko00400);;Metabolic pathways(ko01100)
meta_393	1-Aminocyclopropanecarboxylic acid	C01234	Cysteine and methionine metabolism(ko00270);;Biosynthesis of plant secondary metabolites(ko01060);;Biosynthesis of plant hormones(ko01070);;Metabolic pathways(ko01100);;Biosynthesis of secondary metabolites(ko01110)
meta_394	Kynurenic acid	C01717	Tryptophan metabolism(ko00380);;Metabolic pathways(ko01100)
meta_396	Actinonin	C12056	--
meta_397	Kinetin	C08272	--
meta_398	Apigenin 7-glucoside	C04608	Flavone and flavonol biosynthesis(ko00944)
meta_401	D-Glucose 6-phosphate	C00092	Starch and sucrose metabolism(ko00500);;Streptomycin biosynthesis(ko00521);;Neomycin, kanamycin and gentamicin biosynthesis(ko00524);;Inositol phosphate metabolism(ko00562);;Biosynthesis of various antibiotics(ko00998);;Biosynthesis of terpenoids and steroids(ko01062);;Metabolic pathways(ko01100);;Biosynthesis of secondary metabolites(ko01110);;Two-component system(ko02020);;Phosphotransferase sy…
meta_402	3-Indoleacetonitrile	C02938	Tryptophan metabolism(ko00380);;Metabolic pathways(ko01100)
meta_405	Fisetin	C10041	--
meta_406	4-Imidazoleacetic acid	C02835	Histidine metabolism(ko00340);;Metabolic pathways(ko01100)
meta_408	Glycodeoxycholic acid	C05464	--
meta_409	1-Methylhistidine	C01152	Histidine metabolism(ko00340);;Metabolic pathways(ko01100)
meta_41	Lisinopril	D00362	--
meta_410	Indole-3-carboxylic acid	C19837	--
meta_411	Biopterin	C06313	--
meta_413	2-(4-Hydroxyphenyl)ethanol	C06044	Tyrosine metabolism(ko00350);;Metabolic pathways(ko01100)
meta_414	Dodecanoic acid	C02679	Fatty acid biosynthesis(ko00061);;Prodigiosin biosynthesis(ko00333);;Metabolic pathways(ko01100);;Biosynthesis of secondary metabolites(ko01110)
meta_416	alpha,alpha-Trehalose	C01083	Starch and sucrose metabolism(ko00500);;Metabolic pathways(ko01100);;Biosynthesis of secondary metabolites(ko01110);;ABC transporters(ko02010);;Phosphotransferase system (PTS)(ko02060)
meta_419	Adenosine	C00212	Purine metabolism(ko00230);;Metabolic pathways(ko01100);;Nucleotide metabolism(ko01232);;ABC transporters(ko02010);;cGMP-PKG signaling pathway(ko04022);;cAMP signaling pathway(ko04024);;Sphingolipid signaling pathway(ko04071);;Neuroactive ligand-receptor interaction(ko04080);;Vascular smooth muscle contraction(ko04270);;Regulation of lipolysis in adipocytes(ko04923);;Renin secretion(ko04924);;Par…
meta_421	1-methylguanosine	C04545	--
meta_422	L-Ascorbic acid	C01041	Ascorbate and aldarate metabolism(ko00053);;Metabolic pathways(ko01100);;Glutathione metabolism(ko00480);;Biosynthesis of secondary metabolites(ko01110);;Microbial metabolism in diverse environments(ko01120);;Biosynthesis of cofactors(ko01240);;Phosphotransferase system (PTS)(ko02060);;HIF-1 signaling pathway(ko04066);;Vitamin digestion and absorption(ko04977)
meta_426	Maleic acid	C01384	Tyrosine metabolism(ko00350);;Butanoate metabolism(ko00650);;Nicotinate and nicotinamide metabolism(ko00760);;Metabolic pathways(ko01100);;Microbial metabolism in diverse environments(ko01120)
meta_427	Astemizole	C06832	--
meta_428	Anisomycin	C11281	--
meta_43	Lithocholic acid	C03990	Secondary bile acid biosynthesis(ko00121);;Bile secretion(ko04976)
meta_430	Bergapten	C01557	Biosynthesis of various plant secondary metabolites(ko00999);;Biosynthesis of phenylpropanoids(ko01061);;Biosynthesis of secondary metabolites(ko01110)
meta_431	O-Acetyl-L-serine	C00979	Cysteine and methionine metabolism(ko00270);;Zeatin biosynthesis(ko00908);;Sulfur metabolism(ko00920);;Biosynthesis of various antibiotics(ko00998);;Metabolic pathways(ko01100);;Biosynthesis of secondary metabolites(ko01110);;Microbial metabolism in diverse environments(ko01120);;Carbon metabolism(ko01200);;Biosynthesis of amino acids(ko01230);;Sulfur relay system(ko04122)
meta_432	Capric acid	C01571	Fatty acid biosynthesis(ko00061);;Metabolic pathways(ko01100)
meta_435	N6-Methyl-L-lysine	C02728	--
meta_436	Isoetharine	C07053	--
meta_438	N-Methylephedrine	C13639	--
meta_44	Crotonic acid	C01771	--
meta_440	Indole-3-pyruvic acid	C00331	Tryptophan metabolism(ko00380);;Metabolic pathways(ko01100)
meta_441	S-Methyl-5'-thioadenosine	C00170	Cysteine and methionine metabolism(ko00270);;Zeatin biosynthesis(ko00908);;Biosynthesis of plant secondary metabolites(ko01060);;Metabolic pathways(ko01100)
meta_442	Picolinic acid	C10164	Tryptophan metabolism(ko00380);;Metabolic pathways(ko01100)
meta_443	Eicosapentaenoic Acid ethyl ester	C16184	--
meta_444	Cytidine	C00475	Pyrimidine metabolism(ko00240);;Metabolic pathways(ko01100);;Nucleotide metabolism(ko01232);;ABC transporters(ko02010)
meta_445	L-Arabinose	C00259	Pentose and glucuronate interconversions(ko00040);;Ascorbate and aldarate metabolism(ko00053);;Amino sugar and nucleotide sugar metabolism(ko00520);;Metabolic pathways(ko01100);;Biosynthesis of nucleotide sugars(ko01250);;ABC transporters(ko02010)
meta_446	Pseudouridine	C02067	Pyrimidine metabolism(ko00240);;Metabolic pathways(ko01100)
meta_449	Hyoscyamine	C01851	--
meta_45	Mimosine	C04771	--
meta_451	3-(2-Hydroxyethyl)indole	C00955	Tryptophan metabolism(ko00380)
meta_452	Phenylethylamine	C05332	Phenylalanine metabolism(ko00360);;Metabolic pathways(ko01100)
meta_455	Dapsone	C07666	--
meta_456	Dihydrothymine	C00906	--
meta_457	Tolazoline	C07147	--
meta_46	L-Iditol	C01507	--
meta_460	Coproporphyrin III	C02469	Porphyrin metabolism(ko00860)
meta_462	Deoxyguanosine	C00330	Purine metabolism(ko00230);;Metabolic pathways(ko01100);;Nucleotide metabolism(ko01232);;ABC transporters(ko02010)
meta_463	Creatinine	C00791	Arginine and proline metabolism(ko00330);;Metabolic pathways(ko01100)
meta_465	Hippuric acid	C01586	Metabolic pathways(ko01100)
meta_466	Norharmane	C20157	--
meta_470	S-Adenosyl-L-homocysteine	C00021	Cysteine and methionine metabolism(ko00270);;Metabolic pathways(ko01100);;Biosynthesis of amino acids(ko01230);;Biosynthesis of cofactors(ko01240);;Chemical carcinogenesis - reactive oxygen species(ko05208)
meta_471	Hydroxyphenyllactic acid	C03672	--
meta_472	4-Guanidinobutyric acid	C01035	Arginine and proline metabolism(ko00330);;Metabolic pathways(ko01100)
meta_473	L-Histidine	C00135	Histidine metabolism(ko00340);;Staurosporine biosynthesis(ko00404);;beta-Alanine metabolism(ko00410);;D-Amino acid metabolism(ko00470);;Aminoacyl-tRNA biosynthesis(ko00970);;Biosynthesis of plant secondary metabolites(ko01060);;Biosynthesis of alkaloids derived from histidine and purine(ko01065);;Metabolic pathways(ko01100);;Biosynthesis of secondary metabolites(ko01110);;Biosynthesis of amino ac…
meta_475	6k-PGF1alpha-d4	C05961	--
meta_476	Phenylacetic acid	C07086	Phenylalanine metabolism(ko00360);;Styrene degradation(ko00643);;Metabolic pathways(ko01100);;Microbial metabolism in diverse environments(ko01120)
meta_477	alpha-Farnesene	C09665	Sesquiterpenoid and triterpenoid biosynthesis(ko00909);;Biosynthesis of secondary metabolites(ko01110)
meta_478	Bilirubin	C00486	Porphyrin metabolism(ko00860);;Metabolic pathways(ko01100);;Biosynthesis of secondary metabolites(ko01110);;Bile secretion(ko04976)
meta_480	Flavone	C15608	--
meta_483	Norfloxacin	C06687	ABC transporters(ko02010)
meta_484	Simazine	C11172	--
meta_485	L-Saccharopine	C00449	Lysine biosynthesis(ko00300);;Lysine degradation(ko00310);;Metabolic pathways(ko01100);;Biosynthesis of secondary metabolites(ko01110);;Biosynthesis of amino acids(ko01230)
meta_486	Glycocholic acid	C01921	Primary bile acid biosynthesis(ko00120);;Secondary bile acid biosynthesis(ko00121);;Metabolic pathways(ko01100);;Bile secretion(ko04976);;Cholesterol metabolism(ko04979)
meta_489	Palmitoyl ethanolamide	C16512	Neuroactive ligand-receptor interaction(ko04080)
meta_49	Aldosterone	C01780	Steroid hormone biosynthesis(ko00140);;Metabolic pathways(ko01100);;Aldosterone synthesis and secretion(ko04925);;Aldosterone-regulated sodium reabsorption(ko04960);;Glucocorticoid and mineralocorticoid receptor agonists/antagonists(ko07225)
meta_491	Cuminaldehyde	C06577	Xylene degradation(ko00622);;Metabolic pathways(ko01100);;Microbial metabolism in diverse environments(ko01120);;Degradation of aromatic compounds(ko01220)
meta_492	Cytosine	C00380	Pyrimidine metabolism(ko00240);;Metabolic pathways(ko01100);;Nucleotide metabolism(ko01232)
meta_493	7-Dehydrocholesterol	C01164	Steroid biosynthesis(ko00100);;Insect hormone biosynthesis(ko00981);;Metabolic pathways(ko01100);;Biosynthesis of secondary metabolites(ko01110)
meta_494	3-Methylhistidine	C01152	Histidine metabolism(ko00340);;Metabolic pathways(ko01100)
meta_495	Aristolochic Acid	C08469	--
meta_497	Embelin	C10342	--
meta_498	Glutaric acid	C00489	Fatty acid degradation(ko00071);;Lysine degradation(ko00310);;Metabolic pathways(ko01100);;Microbial metabolism in diverse environments(ko01120)
meta_5	Caffeine	C07481	Caffeine metabolism(ko00232);;Biosynthesis of plant secondary metabolites(ko01060);;Biosynthesis of alkaloids derived from histidine and purine(ko01065);;Metabolic pathways(ko01100);;Biosynthesis of secondary metabolites(ko01110);;Microbial metabolism in diverse environments(ko01120)
meta_502	2-Methylguanosine	C20674	--
meta_503	Dihomo-gamma-Linolenic Acid	C03242	Linoleic acid metabolism(ko00591);;Biosynthesis of unsaturated fatty acids(ko01040);;Metabolic pathways(ko01100)
meta_506	Leu-Leu	C11332	--
meta_507	Stavudine	C07312	--
meta_509	Taurodeoxycholic acid	C05463	--
meta_511	N-Acetyl-L-aspartic acid	C01042	Alanine, aspartate and glutamate metabolism(ko00250);;Metabolic pathways(ko01100)
meta_513	Scytalone	C00779	--
meta_514	Diethanolamine	C06772	Glycerophospholipid metabolism(ko00564)
meta_515	Gossypol	C07667	Sesquiterpenoid and triterpenoid biosynthesis(ko00909);;Biosynthesis of terpenoids and steroids(ko01062);;Biosynthesis of secondary metabolites(ko01110)
meta_517	Androstendione	C00280	Steroid hormone biosynthesis(ko00140);;Steroid degradation(ko00984);;Metabolic pathways(ko01100);;Microbial metabolism in diverse environments(ko01120);;Endocrine resistance(ko01522);;Ovarian steroidogenesis(ko04913);;Prolactin signaling pathway(ko04917);;Pathways in cancer(ko05200);;Prostate cancer(ko05215)
meta_518	alpha-ketoglutarate	C00026	Citrate cycle (TCA cycle)(ko00020);;Pentose and glucuronate interconversions(ko00040);;Ascorbate and aldarate metabolism(ko00053);;Arginine biosynthesis(ko00220);;Alanine, aspartate and glutamate metabolism(ko00250);;Lysine biosynthesis(ko00300);;Lysine degradation(ko00310);;Histidine metabolism(ko00340);;Furfural degradation(ko00365);;Taurine and hypotaurine metabolism(ko00430);;D-Amino acid met…
meta_519	L-Isoleucine	C00407	Valine, leucine and isoleucine degradation(ko00280);;Valine, leucine and isoleucine biosynthesis(ko00290);;Cyanoamino acid metabolism(ko00460);;Tropane, piperidine and pyridine alkaloid biosynthesis(ko00960);;Glucosinolate biosynthesis(ko00966);;Aminoacyl-tRNA biosynthesis(ko00970);;Biosynthesis of plant secondary metabolites(ko01060);;Biosynthesis of alkaloids derived from ornithine, lysine and …
meta_52	ponasterone A	C08835	--
meta_520	Alpha-ketoisovaleric acid	C00141	Valine, leucine and isoleucine degradation(ko00280);;Valine, leucine and isoleucine biosynthesis(ko00290);;Pantothenate and CoA biosynthesis(ko00770);;Glucosinolate biosynthesis(ko00966);;Metabolic pathways(ko01100);;Biosynthesis of secondary metabolites(ko01110);;2-Oxocarboxylic acid metabolism(ko01210);;Biosynthesis of amino acids(ko01230);;Biosynthesis of cofactors(ko01240)
meta_522	Telmisartan	C07710	--
meta_525	2-Hydroxyphenylacetic acid	C05852	Phenylalanine metabolism(ko00360);;Styrene degradation(ko00643);;Metabolic pathways(ko01100);;Microbial metabolism in diverse environments(ko01120)
meta_526	L-Galactono-1,4-lactone	C01115	Ascorbate and aldarate metabolism(ko00053);;Metabolic pathways(ko01100);;Biosynthesis of secondary metabolites(ko01110);;Biosynthesis of cofactors(ko01240)
meta_527	L-Tryptophan	C00078	Glycine, serine and threonine metabolism(ko00260);;Tryptophan metabolism(ko00380);;Phenylalanine, tyrosine and tryptophan biosynthesis(ko00400);;Staurosporine biosynthesis(ko00404);;Indole alkaloid biosynthesis(ko00901);;Glucosinolate biosynthesis(ko00966);;Aminoacyl-tRNA biosynthesis(ko00970);;Biosynthesis of various alkaloids(ko00996);;Biosynthesis of various other secondary metabolites(ko00997…
meta_53	11-Deoxycorticosterone	C03205	Steroid hormone biosynthesis(ko00140);;Metabolic pathways(ko01100);;Aldosterone synthesis and secretion(ko04925)
meta_530	Albuterol	C11770	--
meta_531	1-Deoxynojirimycin	C16843	--
meta_532	N-Palmitoylsphingosine	C00195	--
meta_535	beta-Nicotinamide D-ribonucleotide	C00455	Nicotinate and nicotinamide metabolism(ko00760);;Metabolic pathways(ko01100)
meta_536	Scopoletin	C01752	Biosynthesis of various plant secondary metabolites(ko00999);;Biosynthesis of phenylpropanoids(ko01061);;Biosynthesis of secondary metabolites(ko01110)
meta_539	Guanidoacetic acid	C00581	Glycine, serine and threonine metabolism(ko00260);;Arginine and proline metabolism(ko00330);;Metabolic pathways(ko01100)
meta_54	L-Palmitoylcarnitine	C02990	Fatty acid degradation(ko00071);;Fatty acid metabolism(ko01212)
meta_540	N-Acetyl-beta-alanine	C01073	beta-Alanine metabolism(ko00410)
meta_542	Arecoline	C10129	--
meta_545	1-Oleoyl-sn-glycero-3-phosphocholine	C04230	--
meta_548	Betaine	C00719	Glycine, serine and threonine metabolism(ko00260);;Metabolic pathways(ko01100);;ABC transporters(ko02010)
meta_549	Xanthurenic acid	C02470	Tryptophan metabolism(ko00380)
meta_550	Salicylic acid	C00805	Dioxin degradation(ko00621);;Polycyclic aromatic hydrocarbon degradation(ko00624);;Naphthalene degradation(ko00626);;Biosynthesis of various alkaloids(ko00996);;Biosynthesis of siderophore group nonribosomal peptides(ko01053);;Biosynthesis of phenylpropanoids(ko01061);;Biosynthesis of plant hormones(ko01070);;Metabolic pathways(ko01100);;Biosynthesis of secondary metabolites(ko01110);;Microbial m…
meta_552	D-Aspartic acid	C00402	Alanine, aspartate and glutamate metabolism(ko00250);;D-Amino acid metabolism(ko00470);;Metabolic pathways(ko01100)
meta_553	alpha-Linolenic acid	C06427	alpha-Linolenic acid metabolism(ko00592);;Biosynthesis of unsaturated fatty acids(ko01040);;Biosynthesis of plant secondary metabolites(ko01060);;Biosynthesis of plant hormones(ko01070);;Metabolic pathways(ko01100);;Biosynthesis of secondary metabolites(ko01110)
meta_555	Primaquine	C07627	--
meta_557	Thymine	C00178	Pyrimidine metabolism(ko00240);;Metabolic pathways(ko01100);;Nucleotide metabolism(ko01232)
meta_559	Thymol	C09908	--
meta_561	Lomefloxacin	C07078	--
meta_562	6-Hydroxynicotinic acid	C01020	Nicotinate and nicotinamide metabolism(ko00760);;Metabolic pathways(ko01100);;Microbial metabolism in diverse environments(ko01120)
meta_565	Adipic acid	C06104	Caprolactam degradation(ko00930);;Metabolic pathways(ko01100);;Microbial metabolism in diverse environments(ko01120);;Degradation of aromatic compounds(ko01220)
meta_566	Phenoxybenzamine	C07435	--
meta_567	3-(3-Indolyl)-2-oxopropanoic acid	C00331	Tryptophan metabolism(ko00380);;Metabolic pathways(ko01100)
meta_568	Nervonic acid	C08323	Biosynthesis of unsaturated fatty acids(ko01040)
meta_569	Coumarin	C05851	Biosynthesis of various plant secondary metabolites(ko00999);;Biosynthesis of secondary metabolites(ko01110)
meta_570	Citrulline	C00327	Arginine biosynthesis(ko00220);;Metabolic pathways(ko01100);;Biosynthesis of secondary metabolites(ko01110);;Biosynthesis of amino acids(ko01230)
meta_571	3-Amino-3-(4-hydroxyphenyl)propanoate	C04368	Tyrosine metabolism(ko00350)
meta_572	Ala-Ala	C00993	D-Amino acid metabolism(ko00470);;Peptidoglycan biosynthesis(ko00550);;Metabolic pathways(ko01100);;Vancomycin resistance(ko01502)
meta_574	Piplartine	C10166	--
meta_575	Glycocholic Acid	C01921	Primary bile acid biosynthesis(ko00120);;Secondary bile acid biosynthesis(ko00121);;Metabolic pathways(ko01100);;Bile secretion(ko04976);;Cholesterol metabolism(ko04979)
meta_576	Anethole	C10428	Phenylpropanoid biosynthesis(ko00940);;Biosynthesis of secondary metabolites(ko01110)
meta_58	2-Deoxyribose 5-phosphate	C00673	--
meta_581	N6-Acetyl-L-lysine	C02727	Lysine degradation(ko00310);;Metabolic pathways(ko01100)
meta_584	Guanosine	C00387	Purine metabolism(ko00230);;Metabolic pathways(ko01100);;Nucleotide metabolism(ko01232);;ABC transporters(ko02010)
meta_585	4-Oxoretinol	C16683	Retinol metabolism(ko00830)
meta_586	Raffinose	C00492	Galactose metabolism(ko00052);;Metabolic pathways(ko01100);;ABC transporters(ko02010)
meta_587	(+)-Methamphetamine	C07164	--
meta_590	Succinate	C00042	Citrate cycle (TCA cycle)(ko00020);;Oxidative phosphorylation(ko00190);;Alanine, aspartate and glutamate metabolism(ko00250);;Lysine degradation(ko00310);;Tyrosine metabolism(ko00350);;Phenylalanine metabolism(ko00360);;Chlorocyclohexane and chlorobenzene degradation(ko00361);;Pyruvate metabolism(ko00620);;Glyoxylate and dicarboxylate metabolism(ko00630);;Propanoate metabolism(ko00640);;Butanoate…
meta_591	O-Succinyl-L-homoserine	C01118	Cysteine and methionine metabolism(ko00270);;Sulfur metabolism(ko00920);;Metabolic pathways(ko01100);;Biosynthesis of secondary metabolites(ko01110);;Biosynthesis of amino acids(ko01230)
meta_592	Nicotine	C00745	Tropane, piperidine and pyridine alkaloid biosynthesis(ko00960);;Metabolism of xenobiotics by cytochrome P450(ko00980);;Biosynthesis of alkaloids derived from ornithine, lysine and nicotinic acid(ko01064);;Biosynthesis of secondary metabolites(ko01110);;Thermogenesis(ko04714);;Nicotine addiction(ko05033);;Chemical carcinogenesis - receptor activation(ko05207)
meta_595	3,4-Dihydroxyhydrocinnamic acid	C10447	Tyrosine metabolism(ko00350)
meta_596	16-Hydroxypalmitic acid	C18218	Cutin, suberine and wax biosynthesis(ko00073);;Metabolic pathways(ko01100)
meta_597	Pregnenolone	C01953	Steroid hormone biosynthesis(ko00140);;Metabolic pathways(ko01100);;Ovarian steroidogenesis(ko04913);;Aldosterone synthesis and secretion(ko04925);;Cortisol synthesis and secretion(ko04927);;Cushing syndrome(ko04934)
meta_598	6-Gingerol	C10462	--
meta_601	Behenic acid	C08281	Cutin, suberine and wax biosynthesis(ko00073);;Biosynthesis of unsaturated fatty acids(ko01040)
meta_602	Acetylcarnitine	C02571	--
meta_606	L-Asparagine	C00152	Alanine, aspartate and glutamate metabolism(ko00250);;Cyanoamino acid metabolism(ko00460);;Aminoacyl-tRNA biosynthesis(ko00970);;Biosynthesis of plant secondary metabolites(ko01060);;Metabolic pathways(ko01100);;Biosynthesis of secondary metabolites(ko01110);;Biosynthesis of amino acids(ko01230);;Protein digestion and absorption(ko04974);;Mineral absorption(ko04978);;Central carbon metabolism in …
meta_607	Gamma-Glutamylcysteine	C00669	Glutathione metabolism(ko00480);;Metabolic pathways(ko01100);;Biosynthesis of cofactors(ko01240);;Ferroptosis(ko04216)
meta_608	Tryptamine	C00398	Tryptophan metabolism(ko00380);;Indole alkaloid biosynthesis(ko00901);;Biosynthesis of plant secondary metabolites(ko01060);;Biosynthesis of alkaloids derived from shikimate pathway(ko01063);;Metabolic pathways(ko01100);;Biosynthesis of secondary metabolites(ko01110);;Neuroactive ligand-receptor interaction(ko04080)
meta_610	epsilon-Caprolactam	C06593	Caprolactam degradation(ko00930);;Metabolic pathways(ko01100);;Microbial metabolism in diverse environments(ko01120)
meta_611	Methaqualone	C07560	--
meta_615	trans-Vaccenic acid	C08367	--
meta_619	Colforsin	C17854	--
meta_62	3-Dehydroshikimic acid	C02637	Phenylalanine, tyrosine and tryptophan biosynthesis(ko00400);;Biosynthesis of various plant secondary metabolites(ko00999);;Biosynthesis of siderophore group nonribosomal peptides(ko01053);;Biosynthesis of plant secondary metabolites(ko01060);;Biosynthesis of phenylpropanoids(ko01061);;Biosynthesis of alkaloids derived from shikimate pathway(ko01063);;Metabolic pathways(ko01100);;Biosynthesis of …
meta_623	N-Acetyl-L-phenylalanine	C03519	Phenylalanine metabolism(ko00360);;Metabolic pathways(ko01100)
meta_624	Pentoxifylline	C07424	--
meta_625	Melatonin	C01598	Tryptophan metabolism(ko00380);;Metabolic pathways(ko01100);;Biosynthesis of secondary metabolites(ko01110);;Neuroactive ligand-receptor interaction(ko04080);;Circadian entrainment(ko04713)
meta_626	Terpineol	C16772	--
meta_63	1-Methylhistamine	C05127	Histidine metabolism(ko00340);;Metabolic pathways(ko01100)
meta_632	7-Methylxanthine	C16353	Caffeine metabolism(ko00232);;Metabolic pathways(ko01100);;Biosynthesis of secondary metabolites(ko01110);;Microbial metabolism in diverse environments(ko01120)
meta_633	(R)-mevalonic acid 5-Phosphate	C01107	Terpenoid backbone biosynthesis(ko00900);;Metabolic pathways(ko01100);;Biosynthesis of secondary metabolites(ko01110)
meta_636	Metyrapone	C14818	Porphyrin metabolism(ko00860);;ABC transporters(ko02010);;HIF-1 signaling pathway(ko04066);;Ferroptosis(ko04216);;Mineral absorption(ko04978);;Alzheimer disease(ko05010)
meta_637	Rosmarinic Acid	C01850	Tyrosine metabolism(ko00350);;Metabolic pathways(ko01100)
meta_639	Tetrahydrobiopterin	C00272	Folate biosynthesis(ko00790);;Metabolic pathways(ko01100);;Biosynthesis of cofactors(ko01240);;Fluid shear stress and atherosclerosis(ko05418)
meta_64	alpha-Ketocaproic acid	C00902	--
meta_640	D-Arabinono-1,4-lactone	C00652	Ascorbate and aldarate metabolism(ko00053);;Metabolic pathways(ko01100)
meta_641	Pioglitazone	C07675	--
meta_642	Chenodeoxycholate	C02528	Primary bile acid biosynthesis(ko00120);;Secondary bile acid biosynthesis(ko00121);;Metabolic pathways(ko01100);;Bile secretion(ko04976)
meta_643	Verapamil	C07188	--
meta_645	9-cis-Retinal	C16681	Retinol metabolism(ko00830);;Metabolic pathways(ko01100)
meta_647	Traumatic Acid	C16308	alpha-Linolenic acid metabolism(ko00592);;Biosynthesis of secondary metabolites(ko01110)
meta_65	2(1H)-Pyridinone	C02502	--
meta_651	L-Cystine	C01420	--
meta_652	Sphingosine	C00319	Sphingolipid metabolism(ko00600);;Metabolic pathways(ko01100);;Sphingolipid signaling pathway(ko04071);;Apoptosis(ko04210);;Necroptosis(ko04217)
meta_653	Zearalenone	C09981	--
meta_654	Zingerone	C17497	--
meta_655	1-Indanone	C01504	Polycyclic aromatic hydrocarbon degradation(ko00624);;Microbial metabolism in diverse environments(ko01120)
meta_656	5(S)-HpETE	C05356	--
meta_659	Meperidine	C07128	--
meta_66	Inosine	C00294	Purine metabolism(ko00230);;Metabolic pathways(ko01100);;Nucleotide metabolism(ko01232);;ABC transporters(ko02010)
meta_660	Metaproterenol	C07144	--
meta_663	Gaboxadol	C13693	--
meta_664	N-Acetyl-L-glutamic acid	C00624	Arginine biosynthesis(ko00220);;Metabolic pathways(ko01100);;Biosynthesis of secondary metabolites(ko01110);;2-Oxocarboxylic acid metabolism(ko01210);;Biosynthesis of amino acids(ko01230)
meta_665	D-Sorbitol	C00794	Fructose and mannose metabolism(ko00051);;Galactose metabolism(ko00052);;Metabolic pathways(ko01100);;ABC transporters(ko02010);;Phosphotransferase system (PTS)(ko02060);;Diabetic cardiomyopathy(ko05415)
meta_667	Biliverdin	C00500	Porphyrin metabolism(ko00860);;Metabolic pathways(ko01100);;Biosynthesis of secondary metabolites(ko01110)
meta_668	3,4-Methylenedioxyamphetamine	C07577	--
meta_669	4-Aminobutyric acid	C00334	Alanine, aspartate and glutamate metabolism(ko00250);;Arginine and proline metabolism(ko00330);;beta-Alanine metabolism(ko00410);;Butanoate metabolism(ko00650);;Nicotinate and nicotinamide metabolism(ko00760);;Metabolic pathways(ko01100);;Microbial metabolism in diverse environments(ko01120);;Quorum sensing(ko02024);;cAMP signaling pathway(ko04024);;Neuroactive ligand-receptor interaction(ko04080…
meta_671	Daidzein	C10208	Isoflavonoid biosynthesis(ko00943);;Biosynthesis of phenylpropanoids(ko01061);;Metabolic pathways(ko01100);;Biosynthesis of secondary metabolites(ko01110)
meta_673	6-Benzylaminopurine	C11263	--
meta_676	p-Hydroxyphenylbutazone	C19494	--
meta_677	Coumestrol	C10205	Isoflavonoid biosynthesis(ko00943);;Biosynthesis of phenylpropanoids(ko01061);;Biosynthesis of secondary metabolites(ko01110)
meta_679	p-Cresol	C01468	Toluene degradation(ko00623);;Nitrotoluene degradation(ko00633);;Metabolic pathways(ko01100);;Microbial metabolism in diverse environments(ko01120);;Degradation of aromatic compounds(ko01220);;Protein digestion and absorption(ko04974)
meta_680	1-Methylxanthine	C16358	Caffeine metabolism(ko00232);;Metabolic pathways(ko01100);;Biosynthesis of secondary metabolites(ko01110);;Microbial metabolism in diverse environments(ko01120)
meta_681	3-Ureidopropionate	C02642	Pyrimidine metabolism(ko00240);;beta-Alanine metabolism(ko00410);;Pantothenate and CoA biosynthesis(ko00770);;Metabolic pathways(ko01100)
meta_684	Terfenadine	C07463	--
meta_685	Perindopril	C07706	--
meta_687	Cortisone acetate	C08173	--
meta_688	Homovanillic acid	C05582	Tyrosine metabolism(ko00350);;Metabolic pathways(ko01100);;Dopaminergic synapse(ko04728)
meta_689	Imidazoleacetic acid	C02835	Histidine metabolism(ko00340);;Metabolic pathways(ko01100)
meta_69	N1-Acetylspermidine	C00612	--
meta_694	Honokiol	C10630	--
meta_698	N2-Acetyl-L-ornithine	C00437	Arginine biosynthesis(ko00220);;Metabolic pathways(ko01100);;Biosynthesis of secondary metabolites(ko01110);;2-Oxocarboxylic acid metabolism(ko01210);;Biosynthesis of amino acids(ko01230)
meta_699	Diphenylamine	C11016	--
meta_7	N-Methylanthranilic Acid	C03005	Biosynthesis of various alkaloids(ko00996);;Biosynthesis of alkaloids derived from shikimate pathway(ko01063);;Biosynthesis of secondary metabolites(ko01110)
meta_70	Quinine	C06526	--
meta_700	DL-Methionine sulfoxide	C15998	--
meta_701	Thiamine	C00378	Thiamine metabolism(ko00730);;Metabolic pathways(ko01100);;Biosynthesis of cofactors(ko01240);;ABC transporters(ko02010);;Sulfur relay system(ko04122);;Vitamin digestion and absorption(ko04977)
meta_707	N-Acetylputrescine	C02714	Arginine and proline metabolism(ko00330);;Metabolic pathways(ko01100)
meta_71	(+)-alpha-Pinene	C06306	--
meta_711	Jasmonic acid	C08491	alpha-Linolenic acid metabolism(ko00592);;Biosynthesis of plant secondary metabolites(ko01060);;Biosynthesis of plant hormones(ko01070);;Metabolic pathways(ko01100);;Biosynthesis of secondary metabolites(ko01110);;Plant hormone signal transduction(ko04075)
meta_712	Glycyl-L-leucine	C02155	--
meta_714	Harmine	C06538	Indole alkaloid biosynthesis(ko00901);;Biosynthesis of alkaloids derived from shikimate pathway(ko01063)
meta_715	N-Acetyl-L-Histidine	C02997	--
meta_716	3-Hydroxy-4-methoxycinnamic acid	C10470	--
meta_717	Perseitol	C08255	--
meta_719	Dihydroxyfumarate	C00975	--
meta_72	Pantothenate	C00864	beta-Alanine metabolism(ko00410);;Pantothenate and CoA biosynthesis(ko00770);;Metabolic pathways(ko01100);;Biosynthesis of secondary metabolites(ko01110);;Biosynthesis of cofactors(ko01240);;Vitamin digestion and absorption(ko04977)
meta_721	2-Dehydro-3-deoxy-D-gluconate	C00257	Pentose phosphate pathway(ko00030);;Metabolic pathways(ko01100);;Biosynthesis of secondary metabolites(ko01110);;Microbial metabolism in diverse environments(ko01120);;Carbon metabolism(ko01200)
meta_726	D-Ornithine	C00515	D-Amino acid metabolism(ko00470);;Biosynthesis of various other secondary metabolites(ko00997);;Metabolic pathways(ko01100);;Biosynthesis of secondary metabolites(ko01110)
meta_727	Methylmalonic acid	C02170	Pyrimidine metabolism(ko00240);;Valine, leucine and isoleucine degradation(ko00280);;Propanoate metabolism(ko00640);;Metabolic pathways(ko01100)
meta_73	Curcumin	C10443	--
meta_731	Palmitic acid	C00249	Fatty acid biosynthesis(ko00061);;Fatty acid elongation(ko00062);;Fatty acid degradation(ko00071);;Cutin, suberine and wax biosynthesis(ko00073);;Biosynthesis of unsaturated fatty acids(ko01040);;Biosynthesis of plant secondary metabolites(ko01060);;Metabolic pathways(ko01100);;Fatty acid metabolism(ko01212)
meta_732	Phenacemide	C07428	--
meta_735	Tetrahydrocortisone	C05470	Steroid hormone biosynthesis(ko00140)
meta_737	Taurocholate	C05122	--
meta_738	Pentadecanoic Acid	C16537	--
meta_741	Hexadecanedioic acid	C19615	Cutin, suberine and wax biosynthesis(ko00073);;Metabolic pathways(ko01100)
meta_742	Phenylpyruvate	C00166	Phenylalanine metabolism(ko00360);;Phenylalanine, tyrosine and tryptophan biosynthesis(ko00400);;D-Amino acid metabolism(ko00470);;Tropane, piperidine and pyridine alkaloid biosynthesis(ko00960);;Biosynthesis of plant secondary metabolites(ko01060);;Metabolic pathways(ko01100);;Biosynthesis of secondary metabolites(ko01110);;2-Oxocarboxylic acid metabolism(ko01210);;Biosynthesis of amino acids(ko…
meta_743	D-Biotin	C00120	Biotin metabolism(ko00780);;Metabolic pathways(ko01100);;Biosynthesis of cofactors(ko01240);;ABC transporters(ko02010);;Vitamin digestion and absorption(ko04977)
meta_744	D-Mannitol 1-phosphate	C00644	Fructose and mannose metabolism(ko00051);;Metabolic pathways(ko01100);;Phosphotransferase system (PTS)(ko02060)
meta_746	Indoleacetic acid	C00954	Tryptophan metabolism(ko00380);;Biosynthesis of plant hormones(ko01070);;Metabolic pathways(ko01100);;Plant hormone signal transduction(ko04075)
meta_747	5-Aminolevulinic acid	C00430	Glycine, serine and threonine metabolism(ko00260);;Porphyrin metabolism(ko00860);;Biosynthesis of plant secondary metabolites(ko01060);;Metabolic pathways(ko01100);;Biosynthesis of secondary metabolites(ko01110);;Microbial metabolism in diverse environments(ko01120);;Biosynthesis of cofactors(ko01240);;ABC transporters(ko02010)
meta_748	Eicosapentaenoic Acid	C06428	Biosynthesis of unsaturated fatty acids(ko01040)
meta_750	Phenol	C15584	Tyrosine metabolism(ko00350);;Chlorocyclohexane and chlorobenzene degradation(ko00361);;Benzoate degradation(ko00362);;Aminobenzoate degradation(ko00627);;Metabolic pathways(ko01100);;Microbial metabolism in diverse environments(ko01120);;Degradation of aromatic compounds(ko01220);;Protein digestion and absorption(ko04974);;Chemical carcinogenesis - reactive oxygen species(ko05208)
meta_752	(2E,6E)-Farnesol	C06081	Terpenoid backbone biosynthesis(ko00900);;Sesquiterpenoid and triterpenoid biosynthesis(ko00909);;Insect hormone biosynthesis(ko00981);;Biosynthesis of secondary metabolites(ko01110)
meta_754	Linoleic acid	C01595	Linoleic acid metabolism(ko00591);;Biosynthesis of unsaturated fatty acids(ko01040);;Biosynthesis of plant secondary metabolites(ko01060);;Metabolic pathways(ko01100)
meta_755	Chenodeoxycholic Acid	C02528	Primary bile acid biosynthesis(ko00120);;Secondary bile acid biosynthesis(ko00121);;Metabolic pathways(ko01100);;Bile secretion(ko04976)
meta_756	1-Methylnicotinamide	C02918	Nicotinate and nicotinamide metabolism(ko00760);;Metabolic pathways(ko01100);;Bile secretion(ko04976)
meta_757	Nicotinamide	C00153	Nicotinate and nicotinamide metabolism(ko00760);;Metabolic pathways(ko01100);;Biosynthesis of cofactors(ko01240);;Longevity regulating pathway - worm(ko04212);;Vitamin digestion and absorption(ko04977)
meta_759	1-Stearoyl-2-hydroxy-sn-glycero-3-phosphocholine	C04230	--
meta_76	Pyrocatechol	C15571	Chlorocyclohexane and chlorobenzene degradation(ko00361);;Benzoate degradation(ko00362);;Fluorobenzoate degradation(ko00364);;Dioxin degradation(ko00621);;Polycyclic aromatic hydrocarbon degradation(ko00624);;Naphthalene degradation(ko00626);;Aminobenzoate degradation(ko00627);;Metabolic pathways(ko01100);;Microbial metabolism in diverse environments(ko01120);;Degradation of aromatic compounds(ko…
meta_760	Oxindole	C12312	Benzoxazinoid biosynthesis(ko00402);;Biosynthesis of secondary metabolites(ko01110)
meta_763	L-Erythro-4-Hydroxyglutamic acid	C05947	Arginine and proline metabolism(ko00330);;Metabolic pathways(ko01100)
meta_764	alpha-hydroxy myristic acid	C13790	--
meta_765	L-Cysteine	C00097	Glycine, serine and threonine metabolism(ko00260);;Cysteine and methionine metabolism(ko00270);;Penicillin and cephalosporin biosynthesis(ko00311);;Carbapenem biosynthesis(ko00332);;Taurine and hypotaurine metabolism(ko00430);;Cyanoamino acid metabolism(ko00460);;D-Amino acid metabolism(ko00470);;Glutathione metabolism(ko00480);;Thiamine metabolism(ko00730);;Pantothenate and CoA biosynthesis(ko00…
meta_766	20-Hydroxyarachidonic acid	C14748	Arachidonic acid metabolism(ko00590);;Metabolic pathways(ko01100);;Vascular smooth muscle contraction(ko04270)
meta_769	3-Phosphoserine	C01005	--
meta_771	meso-2,6-Diaminoheptanedioate	C00666	Lysine biosynthesis(ko00300);;D-Amino acid metabolism(ko00470);;Metabolic pathways(ko01100);;Biosynthesis of secondary metabolites(ko01110);;Microbial metabolism in diverse environments(ko01120);;Biosynthesis of amino acids(ko01230)
meta_773	3-Phospho-D-glycerate	C00597	--
meta_775	D-Glucarate	C00818	Ascorbate and aldarate metabolism(ko00053);;Metabolic pathways(ko01100)
meta_776	Theophylline	C07130	Caffeine metabolism(ko00232);;Biosynthesis of plant secondary metabolites(ko01060);;Biosynthesis of alkaloids derived from histidine and purine(ko01065);;Metabolic pathways(ko01100);;Biosynthesis of secondary metabolites(ko01110);;Microbial metabolism in diverse environments(ko01120)
meta_777	Urocanic acid	C00785	Histidine metabolism(ko00340);;Metabolic pathways(ko01100)
meta_778	L-Citrulline	C00327	Arginine biosynthesis(ko00220);;Metabolic pathways(ko01100);;Biosynthesis of secondary metabolites(ko01110);;Biosynthesis of amino acids(ko01230)
meta_779	Ornithine	C00077	Arginine biosynthesis(ko00220);;Arginine and proline metabolism(ko00330);;D-Amino acid metabolism(ko00470);;Glutathione metabolism(ko00480);;Biosynthesis of various other secondary metabolites(ko00997);;Biosynthesis of various antibiotics(ko00998);;Biosynthesis of plant secondary metabolites(ko01060);;Biosynthesis of alkaloids derived from ornithine, lysine and nicotinic acid(ko01064);;Metabolic …
meta_78	5-Aminopentanoic acid	C00431	Lysine degradation(ko00310);;Arginine and proline metabolism(ko00330);;D-Amino acid metabolism(ko00470);;Metabolic pathways(ko01100);;Microbial metabolism in diverse environments(ko01120)
meta_782	alpha-ketoisovaleric acid	C00141	Valine, leucine and isoleucine degradation(ko00280);;Valine, leucine and isoleucine biosynthesis(ko00290);;Pantothenate and CoA biosynthesis(ko00770);;Glucosinolate biosynthesis(ko00966);;Metabolic pathways(ko01100);;Biosynthesis of secondary metabolites(ko01110);;2-Oxocarboxylic acid metabolism(ko01210);;Biosynthesis of amino acids(ko01230);;Biosynthesis of cofactors(ko01240)
meta_785	3-Hydroxyanthranilic acid	C00632	Tryptophan metabolism(ko00380);;Aminobenzoate degradation(ko00627);;Metabolic pathways(ko01100);;Microbial metabolism in diverse environments(ko01120);;Biosynthesis of cofactors(ko01240)
meta_788	15-keto-PGE1	C04654	--
meta_789	L-Threonine	C00188	Glycine, serine and threonine metabolism(ko00260);;Monobactam biosynthesis(ko00261);;Valine, leucine and isoleucine biosynthesis(ko00290);;D-Amino acid metabolism(ko00470);;Porphyrin metabolism(ko00860);;Aminoacyl-tRNA biosynthesis(ko00970);;Biosynthesis of plant secondary metabolites(ko01060);;Metabolic pathways(ko01100);;Biosynthesis of secondary metabolites(ko01110);;Microbial metabolism in di…
meta_79	Taurine	C00245	Primary bile acid biosynthesis(ko00120);;Taurine and hypotaurine metabolism(ko00430);;Sulfur metabolism(ko00920);;Metabolic pathways(ko01100);;ABC transporters(ko02010);;Neuroactive ligand-receptor interaction(ko04080)
meta_791	25-hydroxyvitamin D3	C01561	Steroid biosynthesis(ko00100);;Metabolic pathways(ko01100);;Biosynthesis of secondary metabolites(ko01110);;Parathyroid hormone synthesis, secretion and action(ko04928);;Tuberculosis(ko05152)
meta_793	Vanillylmandelic acid	C05584	--
meta_794	5-Hydroxyferulate	C05619	Phenylpropanoid biosynthesis(ko00940);;Biosynthesis of phenylpropanoids(ko01061);;Metabolic pathways(ko01100);;Biosynthesis of secondary metabolites(ko01110)
meta_799	Folinic acid	C03479	--
meta_800	Prometryn	C18542	--
meta_803	Parthenolide	C07609	--
meta_811	Sebacic acid	C08277	--
meta_817	Uridine	C00299	Pyrimidine metabolism(ko00240);;Metabolic pathways(ko01100);;Nucleotide metabolism(ko01232);;ABC transporters(ko02010)
meta_819	Propionic acid	C00163	Propanoate metabolism(ko00640);;Ethylbenzene degradation(ko00642);;Nicotinate and nicotinamide metabolism(ko00760);;Metabolic pathways(ko01100);;Microbial metabolism in diverse environments(ko01120);;Degradation of aromatic compounds(ko01220);;Carbohydrate digestion and absorption(ko04973);;Protein digestion and absorption(ko04974)
meta_820	Dehydroabietic acid	C12078	--
meta_822	Myristoleic acid	C08322	--
meta_825	L-Pipecolic acid	C00408	--
meta_826	L-Glutamate	C00025	Arginine biosynthesis(ko00220);;Alanine, aspartate and glutamate metabolism(ko00250);;Arginine and proline metabolism(ko00330);;Carbapenem biosynthesis(ko00332);;Histidine metabolism(ko00340);;Taurine and hypotaurine metabolism(ko00430);;D-Amino acid metabolism(ko00470);;Glutathione metabolism(ko00480);;Neomycin, kanamycin and gentamicin biosynthesis(ko00524);;Glyoxylate and dicarboxylate metabol…
meta_827	Ketoprofen	C01716	--
meta_829	1,2,3-Benzenetriol	C01108	Aminobenzoate degradation(ko00627);;Microbial metabolism in diverse environments(ko01120);;Catecholamine transferase inhibitors(ko07216)
meta_832	1H-Indole-3-propanoic acid	C22236	--
meta_834	Methacholine	C07471	--
meta_835	L-Homocysteine	C05330	--
meta_837	L-Leucine	C00123	Valine, leucine and isoleucine degradation(ko00280);;Valine, leucine and isoleucine biosynthesis(ko00290);;Glucosinolate biosynthesis(ko00966);;Aminoacyl-tRNA biosynthesis(ko00970);;Biosynthesis of plant secondary metabolites(ko01060);;Biosynthesis of alkaloids derived from histidine and purine(ko01065);;Metabolic pathways(ko01100);;Biosynthesis of secondary metabolites(ko01110);;2-Oxocarboxylic …
meta_838	Stachyose	C01613	Galactose metabolism(ko00052);;Metabolic pathways(ko01100)
meta_839	Deoxyinosine	C05512	Purine metabolism(ko00230);;Metabolic pathways(ko01100);;Nucleotide metabolism(ko01232);;ABC transporters(ko02010)
meta_840	N-Carbamylglutamate	C05829	Histidine metabolism(ko00340)
meta_841	Terbutaline	C07129	--
meta_842	Dopamine	C03758	Tyrosine metabolism(ko00350);;Isoquinoline alkaloid biosynthesis(ko00950);;Betalain biosynthesis(ko00965);;Biosynthesis of plant secondary metabolites(ko01060);;Biosynthesis of alkaloids derived from shikimate pathway(ko01063);;Metabolic pathways(ko01100);;Biosynthesis of secondary metabolites(ko01110);;cAMP signaling pathway(ko04024);;Neuroactive ligand-receptor interaction(ko04080);;Gap junctio…
meta_843	Deoxycholic acid	C04483	Secondary bile acid biosynthesis(ko00121);;Bile secretion(ko04976)
meta_844	Pyridoxal 5'-phosphate	C00018	Thiamine metabolism(ko00730);;Vitamin B6 metabolism(ko00750);;Metabolic pathways(ko01100);;Biosynthesis of cofactors(ko01240);;Vitamin digestion and absorption(ko04977)
meta_845	D-Galactarate	C00879	Ascorbate and aldarate metabolism(ko00053);;Metabolic pathways(ko01100)
meta_846	Larixinic Acid	C11918	Polyketide sugar unit biosynthesis(ko00523);;Biosynthesis of secondary metabolites(ko01110)
meta_848	Xanthine	C00385	Purine metabolism(ko00230);;Caffeine metabolism(ko00232);;Biosynthesis of plant secondary metabolites(ko01060);;Biosynthesis of alkaloids derived from histidine and purine(ko01065);;Metabolic pathways(ko01100);;Biosynthesis of secondary metabolites(ko01110);;Microbial metabolism in diverse environments(ko01120);;Nucleotide metabolism(ko01232)
meta_85	Creatine	C00300	Glycine, serine and threonine metabolism(ko00260);;Arginine and proline metabolism(ko00330);;Metabolic pathways(ko01100)
meta_851	6-Phospho-D-gluconate	C00345	Pentose phosphate pathway(ko00030);;Metabolic pathways(ko01100);;Biosynthesis of secondary metabolites(ko01110);;Microbial metabolism in diverse environments(ko01120);;Carbon metabolism(ko01200)
meta_853	Pyridoxine	C00314	Vitamin B6 metabolism(ko00750);;Metabolic pathways(ko01100);;Microbial metabolism in diverse environments(ko01120);;Biosynthesis of cofactors(ko01240)
meta_857	L-Carnosine	C00386	Histidine metabolism(ko00340);;beta-Alanine metabolism(ko00410);;Metabolic pathways(ko01100)
meta_858	n-Propyl cinnamate	C06360	--
meta_859	Naringenin	C00509	Flavonoid biosynthesis(ko00941);;Isoflavonoid biosynthesis(ko00943);;Biosynthesis of phenylpropanoids(ko01061);;Metabolic pathways(ko01100);;Biosynthesis of secondary metabolites(ko01110)
meta_860	N-Acetyl-L-glutamate	C00624	Arginine biosynthesis(ko00220);;Metabolic pathways(ko01100);;Biosynthesis of secondary metabolites(ko01110);;2-Oxocarboxylic acid metabolism(ko01210);;Biosynthesis of amino acids(ko01230)
meta_863	Alternariol	C16838	--
meta_864	Nicotinamide ribotide	C00455	Nicotinate and nicotinamide metabolism(ko00760);;Metabolic pathways(ko01100)
meta_866	Adenine	C00147	Purine metabolism(ko00230);;Zeatin biosynthesis(ko00908);;Metabolic pathways(ko01100);;Biosynthesis of secondary metabolites(ko01110);;Nucleotide metabolism(ko01232)
meta_867	gamma-Tocopherol	C02483	Ubiquinone and other terpenoid-quinone biosynthesis(ko00130);;Metabolic pathways(ko01100);;Biosynthesis of secondary metabolites(ko01110);;Biosynthesis of cofactors(ko01240)
meta_87	Diphenhydramine	C06960	--
meta_870	D-Pipecolinic acid	C00408	--
meta_871	L-Alanine	C00041	Alanine, aspartate and glutamate metabolism(ko00250);;Cysteine and methionine metabolism(ko00270);;Taurine and hypotaurine metabolism(ko00430);;Selenocompound metabolism(ko00450);;D-Amino acid metabolism(ko00470);;Carbon fixation in photosynthetic organisms(ko00710);;Aminoacyl-tRNA biosynthesis(ko00970);;Biosynthesis of various other secondary metabolites(ko00997);;Biosynthesis of plant secondary…
meta_873	L-Carnitine	C15025	--
meta_876	Sulfamethazine	C19530	--
meta_877	2',4'-Dihydroxyacetophenone	C03663	--
meta_878	Mevalonic acid	C00418	Terpenoid backbone biosynthesis(ko00900);;Biosynthesis of plant secondary metabolites(ko01060);;Biosynthesis of terpenoids and steroids(ko01062);;Biosynthesis of plant hormones(ko01070);;Metabolic pathways(ko01100);;Biosynthesis of secondary metabolites(ko01110);;Ferroptosis(ko04216)
meta_879	Dihydrouracil	C00429	Pyrimidine metabolism(ko00240);;beta-Alanine metabolism(ko00410);;Pantothenate and CoA biosynthesis(ko00770);;Metabolic pathways(ko01100)
meta_88	Deoxycytidine	C00881	Pyrimidine metabolism(ko00240);;Metabolic pathways(ko01100);;Nucleotide metabolism(ko01232);;ABC transporters(ko02010)
meta_882	1-Palmitoyl-sn-glycero-3-phosphocholine	C04230	--
meta_885	L-Kynurenine	C00328	Tryptophan metabolism(ko00380);;Metabolic pathways(ko01100);;Biosynthesis of cofactors(ko01240);;African trypanosomiasis(ko05143)
meta_887	Quinaldic acid	C06325	--
meta_888	Ciliatine	C03557	Phosphonate and phosphinate metabolism(ko00440);;Metabolic pathways(ko01100);;Microbial metabolism in diverse environments(ko01120);;ABC transporters(ko02010)
meta_889	Uracil mustard	C11686	--
meta_89	5-L-Glutamyl-L-alanine	C03740	--
meta_893	L-Phenylalanine	C00079	Phenylalanine metabolism(ko00360);;Phenylalanine, tyrosine and tryptophan biosynthesis(ko00400);;Cyanoamino acid metabolism(ko00460);;D-Amino acid metabolism(ko00470);;Phenylpropanoid biosynthesis(ko00940);;Tropane, piperidine and pyridine alkaloid biosynthesis(ko00960);;Glucosinolate biosynthesis(ko00966);;Aminoacyl-tRNA biosynthesis(ko00970);;Biosynthesis of various alkaloids(ko00996);;Biosynth…
meta_894	Glycerol	C00116	Pentose and glucuronate interconversions(ko00040);;Galactose metabolism(ko00052);;Glycerolipid metabolism(ko00561);;Metabolic pathways(ko01100);;ABC transporters(ko02010);;Thermogenesis(ko04714);;Retrograde endocannabinoid signaling(ko04723);;Regulation of lipolysis in adipocytes(ko04923)
meta_895	(S)-2-Hydroxyglutarate	C03196	Lysine degradation(ko00310);;Metabolic pathways(ko01100);;Microbial metabolism in diverse environments(ko01120)
meta_899	Tamsulosin	C07124	--
meta_9	4-Aminophenol	C02372	Aminobenzoate degradation(ko00627);;Microbial metabolism in diverse environments(ko01120)
meta_90	Maltotriose	C00420	--
meta_902	Uracil	C00106	Pyrimidine metabolism(ko00240);;beta-Alanine metabolism(ko00410);;Pantothenate and CoA biosynthesis(ko00770);;Metabolic pathways(ko01100);;Nucleotide metabolism(ko01232)
meta_905	Nateglinide	C12508	--
meta_906	Acetyl-DL-Leucine	C02710	--
meta_909	BADGE	C14348	--
meta_911	Diethyltoluamide	C10935	--
meta_912	pregnenolone sulfate	C18044	Steroid hormone biosynthesis(ko00140);;Metabolic pathways(ko01100)
meta_913	Biocytin	C05552	--
meta_915	cis-9-Palmitoleic acid	C08362	Fatty acid biosynthesis(ko00061);;Metabolic pathways(ko01100)
meta_916	L-Methionine	C00073	Cysteine and methionine metabolism(ko00270);;D-Amino acid metabolism(ko00470);;Glucosinolate biosynthesis(ko00966);;Aminoacyl-tRNA biosynthesis(ko00970);;Biosynthesis of various plant secondary metabolites(ko00999);;Biosynthesis of plant secondary metabolites(ko01060);;Biosynthesis of plant hormones(ko01070);;Metabolic pathways(ko01100);;Biosynthesis of secondary metabolites(ko01110);;2-Oxocarbox…
meta_918	Phenacetine	C07591	--
meta_920	Hypoxanthine	C00262	Purine metabolism(ko00230);;Metabolic pathways(ko01100);;Nucleotide metabolism(ko01232)
meta_923	Trimethoprim	C01965	--
meta_926	L-Fucose	C01019	--
meta_927	N,N'-Diacetylchitobiose	C01674	Amino sugar and nucleotide sugar metabolism(ko00520);;Metabolic pathways(ko01100);;ABC transporters(ko02010);;Phosphotransferase system (PTS)(ko02060)
meta_929	Enalaprilat	C06977	--
meta_93	gamma-Tocotrienol	C14155	Ubiquinone and other terpenoid-quinone biosynthesis(ko00130);;Metabolic pathways(ko01100);;Biosynthesis of secondary metabolites(ko01110)
meta_931	Melamine	C08737	Atrazine degradation(ko00791);;Microbial metabolism in diverse environments(ko01120)
meta_933	Chlorpromazine	C06906	--
meta_934	Tolbutamide	C07148	--
meta_936	Suberic acid	C08278	--
meta_937	Propoxur	C14334	--
meta_938	Butabarbital	C07827	--
meta_94	L-Tyrosine	C00082	Ubiquinone and other terpenoid-quinone biosynthesis(ko00130);;Monobactam biosynthesis(ko00261);;Tyrosine metabolism(ko00350);;Phenylalanine metabolism(ko00360);;Phenylalanine, tyrosine and tryptophan biosynthesis(ko00400);;Novobiocin biosynthesis(ko00401);;Cyanoamino acid metabolism(ko00460);;Methane metabolism(ko00680);;Thiamine metabolism(ko00730);;Phenylpropanoid biosynthesis(ko00940);;Isoquin…
meta_941	Fexofenadine	C06999	Bile secretion(ko04976)
meta_942	IBMX	C13708	--
meta_943	Salicyluric acid	C07588	--
meta_944	N-Acetyl-L-tyrosine	C01657	--
meta_947	p-Coumaric acid	C00811	Ubiquinone and other terpenoid-quinone biosynthesis(ko00130);;Tyrosine metabolism(ko00350);;Phenylpropanoid biosynthesis(ko00940);;Isoquinoline alkaloid biosynthesis(ko00950);;Biosynthesis of phenylpropanoids(ko01061);;Metabolic pathways(ko01100);;Biosynthesis of secondary metabolites(ko01110);;Degradation of aromatic compounds(ko01220)
meta_948	Amygdalin	C08325	--
meta_949	Glycolithocholic acid	C15557	--
meta_952	beta-Hydroxybutyrate	C01089	--
meta_955	Lumichrome	C01727	Riboflavin metabolism(ko00740)
meta_956	Theanine	C01047	--
meta_957	5-Methyl-5,6-Dihydrouracil	C00906	--
meta_958	Suprofen	C07320	--
meta_959	Cholic acid	C00695	Primary bile acid biosynthesis(ko00120);;Secondary bile acid biosynthesis(ko00121);;Metabolic pathways(ko01100);;Bile secretion(ko04976)
meta_96	Phenelzine	C07430	--
meta_961	Ethosuximide	C07505	--
meta_965	Lamivudine	C07065	Bile secretion(ko04976)
meta_967	Benzoic acid	C00539	Benzoate degradation(ko00362);;Dioxin degradation(ko00621);;Toluene degradation(ko00623);;Aminobenzoate degradation(ko00627);;Biosynthesis of various alkaloids(ko00996);;Biosynthesis of alkaloids derived from shikimate pathway(ko01063);;Metabolic pathways(ko01100);;Biosynthesis of secondary metabolites(ko01110);;Microbial metabolism in diverse environments(ko01120);;Degradation of aromatic compou…
meta_968	Triethanolamine	C06771	Glycerophospholipid metabolism(ko00564)
meta_97	Tacrine	C01453	--
meta_970	(S)-Naproxen	C01517	--
meta_972	Valproic acid	C07185	Drug metabolism - cytochrome P450(ko00982);;Bile secretion(ko04976)
meta_973	Riboflavin	C00061	Oxidative phosphorylation(ko00190);;Riboflavin metabolism(ko00740);;Biosynthesis of various antibiotics(ko00998);;Biosynthesis of type II polyketide products(ko01057);;Metabolic pathways(ko01100);;Biosynthesis of secondary metabolites(ko01110);;Biosynthesis of cofactors(ko01240);;Vitamin digestion and absorption(ko04977)
meta_974	Sucrose	C00089	Galactose metabolism(ko00052);;Starch and sucrose metabolism(ko00500);;Metabolic pathways(ko01100);;Biosynthesis of secondary metabolites(ko01110);;ABC transporters(ko02010);;Phosphotransferase system (PTS)(ko02060);;Taste transduction(ko04742);;Carbohydrate digestion and absorption(ko04973)
meta_98	Apigenin	C01477	Flavonoid biosynthesis(ko00941);;Isoflavonoid biosynthesis(ko00943);;Flavone and flavonol biosynthesis(ko00944);;Biosynthesis of phenylpropanoids(ko01061);;Metabolic pathways(ko01100);;Biosynthesis of secondary metabolites(ko01110)
meta_980	Anabasine	C06180	Tropane, piperidine and pyridine alkaloid biosynthesis(ko00960);;Biosynthesis of alkaloids derived from ornithine, lysine and nicotinic acid(ko01064);;Biosynthesis of secondary metabolites(ko01110)
meta_981	L-Threonate	C01620	Ascorbate and aldarate metabolism(ko00053);;Metabolic pathways(ko01100)
meta_982	3-(2-Hydroxyphenyl)propionic acid	C01198	Phenylalanine metabolism(ko00360);;Polycyclic aromatic hydrocarbon degradation(ko00624);;Biosynthesis of various plant secondary metabolites(ko00999);;Metabolic pathways(ko01100);;Microbial metabolism in diverse environments(ko01120)
meta_983	Carbaryl	C07491	--
meta_985	N-Acetylneuraminic acid	C19910	--
meta_988	Geranylgeraniol	C09094	Diterpenoid biosynthesis(ko00904);;Biosynthesis of secondary metabolites(ko01110)
meta_990	N-Acetyl-D-Glucosamine 6-Phosphate	C00357	Amino sugar and nucleotide sugar metabolism(ko00520);;Metabolic pathways(ko01100);;Biosynthesis of nucleotide sugars(ko01250);;Phosphotransferase system (PTS)(ko02060)
meta_991	Squalene	C00751	Steroid biosynthesis(ko00100);;Sesquiterpenoid and triterpenoid biosynthesis(ko00909);;Biosynthesis of various alkaloids(ko00996);;Biosynthesis of plant secondary metabolites(ko01060);;Biosynthesis of terpenoids and steroids(ko01062);;Biosynthesis of alkaloids derived from terpenoid and polyketide(ko01066);;Biosynthesis of plant hormones(ko01070);;Metabolic pathways(ko01100);;Biosynthesis of seco…
meta_992	Choline	C00114	Glycine, serine and threonine metabolism(ko00260);;Teichoic acid biosynthesis(ko00552);;Glycerophospholipid metabolism(ko00564);;Metabolic pathways(ko01100);;ABC transporters(ko02010);;Cholinergic synapse(ko04725);;Bile secretion(ko04976);;Choline metabolism in cancer(ko05231)
meta_995	d-Dethiobiotin	C01909	--
meta_996	Nordihydroguaiaretic Acid	C10719	--
meta_997	Pelargonic acid	C01601	--
meta_999	Procaine	C07375	--

## Sheet: KEGG classification
KO_Pathway_Level1	KO_Pathway_Level2	Meta_Num	Metabolite_ID	Metabolite_name	KEGG_CIDs
Aging	ko04212 Longevity regulating pathway - worm	2	meta_1061;meta_757	Oleic acid;Nicotinamide	C00712;C00153
Amino acid metabolism	ko00220 Arginine biosynthesis	11	meta_122;meta_229;meta_27;meta_518;meta_570;meta_664;meta_698;meta_778;meta_779;meta_826;meta_860	L-Glutamine;L-Aspartic Acid;L-Arginine;alpha-ketoglutarate;Citrulline;N-Acetyl-L-glutamic acid;N2-Acetyl-L-ornithine;L-Citrulline;Ornithine;L-Glutamate;N-Acetyl-L-glutamate	C00064;C00049;C00062;C00026;C00327;C00624;C00437;C00327;C00077;C00025;C00624
Amino acid metabolism	ko00250 Alanine, aspartate and glutamate metabolism	10	meta_122;meta_229;meta_511;meta_518;meta_552;meta_590;meta_606;meta_669;meta_826;meta_871	L-Glutamine;L-Aspartic Acid;N-Acetyl-L-aspartic acid;alpha-ketoglutarate;D-Aspartic acid;Succinate;L-Asparagine;4-Aminobutyric acid;L-Glutamate;L-Alanine	C00064;C00049;C01042;C00026;C00402;C00042;C00152;C00334;C00025;C00041
Amino acid metabolism	ko00260 Glycine, serine and threonine metabolism	15	meta_102;meta_1037;meta_1050;meta_152;meta_176;meta_203;meta_229;meta_527;meta_539;meta_548;meta_747;meta_765;meta_789;meta_85;meta_992	Dimethylglycine;Glyceric acid;Pyruvaldehyde;L-Serine;Betaine aldehyde;Guanidineacetic acid;L-Aspartic Acid;L-Tryptophan;Guanidoacetic acid;Betaine;5-Aminolevulinic acid;L-Cysteine;L-Threonine;Creatine;Choline	C01026;C00258;C00546;C00065;C00576;C00581;C00049;C00078;C00581;C00719;C00430;C00097;C00188;C00300;C00114
Amino acid metabolism	ko00270 Cysteine and methionine metabolism	14	meta_152;meta_167;meta_229;meta_268;meta_34;meta_346;meta_393;meta_431;meta_441;meta_470;meta_591;meta_765;meta_871;meta_916	L-Serine;N-Formylmethionine;L-Aspartic Acid;1-Deoxy-D-xylulose 5-phosphate;L-2-Aminobutyric acid;3-Methylthiopropionate;1-Aminocyclopropanecarboxylic acid;O-Acetyl-L-serine;S-Methyl-5'-thioadenosine;S-Adenosyl-L-homocysteine;O-Succinyl-L-homoserine;L-Cysteine;L-Alanine;L-Methionine	C00065;C03145;C00049;C11437;C02356;C08276;C01234;C00979;C00170;C00021;C01118;C00097;C00041;C00073
Amino acid metabolism	ko00280 Valine, leucine and isoleucine degradation	7	meta_1039;meta_1060;meta_519;meta_520;meta_727;meta_782;meta_837	3-Hydroxyisovaleric acid;L-Valine;L-Isoleucine;Alpha-ketoisovaleric acid;Methylmalonic acid;alpha-ketoisovaleric acid;L-Leucine	C20827;C00183;C00407;C00141;C02170;C00141;C00123
Amino acid metabolism	ko00290 Valine, leucine and isoleucine biosynthesis	6	meta_1060;meta_519;meta_520;meta_782;meta_789;meta_837	L-Valine;L-Isoleucine;Alpha-ketoisovaleric acid;alpha-ketoisovaleric acid;L-Threonine;L-Leucine	C00183;C00407;C00141;C00141;C00188;C00123
Amino acid metabolism	ko00300 Lysine biosynthesis	7	meta_1065;meta_174;meta_229;meta_347;meta_485;meta_518;meta_771	Diaminopimelic acid;L-Lysine;L-Aspartic Acid;2-Oxoadipic acid;L-Saccharopine;alpha-ketoglutarate;meso-2,6-Diaminoheptanedioate	C00666;C00047;C00049;C00322;C00449;C00026;C00666
Amino acid metabolism	ko00310 Lysine degradation	11	meta_174;meta_178;meta_250;meta_347;meta_485;meta_498;meta_518;meta_581;meta_590;meta_78;meta_895	L-Lysine;5-Hydroxy-L-lysine;N6,N6,N6-Trimethyl-L-lysine;2-Oxoadipic acid;L-Saccharopine;Glutaric acid;alpha-ketoglutarate;N6-Acetyl-L-lysine;Succinate;5-Aminopentanoic acid;(S)-2-Hydroxyglutarate	C00047;C16741;C03793;C00322;C00449;C00489;C00026;C02727;C00042;C00431;C03196
Amino acid metabolism	ko00330 Arginine and proline metabolism	16	meta_203;meta_212;meta_236;meta_27;meta_375;meta_39;meta_463;meta_472;meta_539;meta_669;meta_707;meta_763;meta_779;meta_78;meta_826;meta_85	Guanidineacetic acid;Hydroxyproline;L-Proline;L-Arginine;Trans-4-Hydroxy-L-proline;4-acetamidobutanoate;Creatinine;4-Guanidinobutyric acid;Guanidoacetic acid;4-Aminobutyric acid;N-Acetylputrescine;L-Erythro-4-Hydroxyglutamic acid;Ornithine;5-Aminopentanoic acid;L-Glutamate;Creatine	C00581;C01157;C00148;C00062;C01157;C02946;C00791;C01035;C00581;C00334;C02714;C05947;C00077;C00431;C00025;C00300
Amino acid metabolism	ko00340 Histidine metabolism	14	meta_1027;meta_229;meta_379;meta_406;meta_409;meta_473;meta_494;meta_518;meta_63;meta_689;meta_777;meta_826;meta_840;meta_857	Histamine;L-Aspartic Acid;L-Histidinol;4-Imidazoleacetic acid;1-Methylhistidine;L-Histidine;3-Methylhistidine;alpha-ketoglutarate;1-Methylhistamine;Imidazoleacetic acid;Urocanic acid;L-Glutamate;N-Carbamylglutamate;L-Carnosine	C00388;C00049;C00860;C02835;C01152;C00135;C01152;C00026;C05127;C02835;C00785;C00025;C05829;C00386
Amino acid metabolism	ko00350 Tyrosine metabolism	17	meta_165;meta_253;meta_267;meta_273;meta_321;meta_35;meta_413;meta_426;meta_571;meta_590;meta_595;meta_637;meta_688;meta_750;meta_842;meta_94;meta_947	Tyramine;N-Methyltyramine;4-Hydroxycinnamic acid;3-Methoxytyramine;L-Dopa;Gentisic acid;2-(4-Hydroxyphenyl)ethanol;Maleic acid;3-Amino-3-(4-hydroxyphenyl)propanoate;Succinate;3,4-Dihydroxyhydrocinnamic acid;Rosmarinic Acid;Homovanillic acid;Phenol;Dopamine;L-Tyrosine;p-Coumaric acid	C00483;C02442;C00811;C05587;C00355;C00628;C06044;C01384;C04368;C00042;C10447;C01850;C05582;C15584;C03758;C00082;C00811
Amino acid metabolism	ko00360 Phenylalanine metabolism	15	meta_1025;meta_103;meta_1035;meta_239;meta_270;meta_359;meta_452;meta_476;meta_525;meta_590;meta_623;meta_742;meta_893;meta_94;meta_982	3-(3-Hydroxyphenyl)propanoic acid;trans-cinnamate;2-Phenylacetamide;N-Acetyl-D-phenylalanine;Phenylacetylglycine;3-Phenylpropanoic acid;Phenylethylamine;Phenylacetic acid;2-Hydroxyphenylacetic acid;Succinate;N-Acetyl-L-phenylalanine;Phenylpyruvate;L-Phenylalanine;L-Tyrosine;3-(2-Hydroxyphenyl)propionic acid	C11457;C10438;C02505;C03519;C05598;C05629;C05332;C07086;C05852;C00042;C03519;C00166;C00079;C00082;C01198
Amino acid metabolism	ko00380 Tryptophan metabolism	21	meta_1038;meta_1059;meta_188;meta_232;meta_282;meta_331;meta_347;meta_366;meta_394;meta_402;meta_440;meta_442;meta_451;meta_527;meta_549;meta_567;meta_608;meta_625;meta_746;meta_785;meta_885	Quinolinate;N-Acetylserotonin;6-Hydroxymelatonin;5-Hydroxyindoleacetate;3-Methylindole;5-Methoxyindoleacetate;2-Oxoadipic acid;5-Hydroxytryptophan;Kynurenic acid;3-Indoleacetonitrile;Indole-3-pyruvic acid;Picolinic acid;3-(2-Hydroxyethyl)indole;L-Tryptophan;Xanthurenic acid;3-(3-Indolyl)-2-oxopropanoic acid;Tryptamine;Melatonin;Indoleacetic acid;3-Hydroxyanthranilic acid;L-Kynurenine	C03722;C00978;C05643;C05635;C08313;C05660;C00322;C00643;C01717;C02938;C00331;C10164;C00955;C00078;C02470;C00331;C00398;C01598;C00954;C00632;C00328
Amino acid metabolism	ko00400 Phenylalanine, tyrosine and tryptophan biosynthesis	7	meta_1080;meta_392;meta_527;meta_62;meta_742;meta_893;meta_94	3-Hydroxybenzoate;Quinate;L-Tryptophan;3-Dehydroshikimic acid;Phenylpyruvate;L-Phenylalanine;L-Tyrosine	C00587;C00296;C00078;C02637;C00166;C00079;C00082
Biosynthesis of other secondary metabolites	ko00232 Caffeine metabolism	5	meta_5;meta_632;meta_680;meta_776;meta_848	Caffeine;7-Methylxanthine;1-Methylxanthine;Theophylline;Xanthine	C07481;C16353;C16358;C07130;C00385
Biosynthesis of other secondary metabolites	ko00261 Monobactam biosynthesis	5	meta_152;meta_229;meta_27;meta_789;meta_94	L-Serine;L-Aspartic Acid;L-Arginine;L-Threonine;L-Tyrosine	C00065;C00049;C00062;C00188;C00082
Biosynthesis of other secondary metabolites	ko00311 Penicillin and cephalosporin biosynthesis	2	meta_1060;meta_765	L-Valine;L-Cysteine	C00183;C00097
Biosynthesis of other secondary metabolites	ko00331 Clavulanic acid biosynthesis	1	meta_27	L-Arginine	C00062
Biosynthesis of other secondary metabolites	ko00332 Carbapenem biosynthesis	3	meta_236;meta_765;meta_826	L-Proline;L-Cysteine;L-Glutamate	C00148;C00097;C00025
Biosynthesis of other secondary metabolites	ko00333 Prodigiosin biosynthesis	2	meta_236;meta_414	L-Proline;Dodecanoic acid	C00148;C02679
Biosynthesis of other secondary metabolites	ko00401 Novobiocin biosynthesis	2	meta_236;meta_94	L-Proline;L-Tyrosine	C00148;C00082
Biosynthesis of other secondary metabolites	ko00402 Benzoxazinoid biosynthesis	1	meta_760	Oxindole	C12312
Biosynthesis of other secondary metabolites	ko00404 Staurosporine biosynthesis	3	meta_236;meta_473;meta_527	L-Proline;L-Histidine;L-Tryptophan	C00148;C00135;C00078
Biosynthesis of other secondary metabolites	ko00521 Streptomycin biosynthesis	2	meta_1045;meta_401	myo-Inositol;D-Glucose 6-phosphate	C00137;C00092
Biosynthesis of other secondary metabolites	ko00524 Neomycin, kanamycin and gentamicin biosynthesis	3	meta_1015;meta_401;meta_826	UDP-N-acetylglucosamine;D-Glucose 6-phosphate;L-Glutamate	C00043;C00092;C00025
Biosynthesis of other secondary metabolites	ko00901 Indole alkaloid biosynthesis	3	meta_527;meta_608;meta_714	L-Tryptophan;Tryptamine;Harmine	C00078;C00398;C06538
Biosynthesis of other secondary metabolites	ko00940 Phenylpropanoid biosynthesis	10	meta_103;meta_1040;meta_267;meta_360;meta_383;meta_576;meta_794;meta_893;meta_94;meta_947	trans-cinnamate;4-Hydroxycoumarin;4-Hydroxycinnamic acid;p-Hydroxycinnamaldehyde;4-Hydroxy-3-methoxycinnamaldehyde;Anethole;5-Hydroxyferulate;L-Phenylalanine;L-Tyrosine;p-Coumaric acid	C10438;C02646;C00811;C05608;C02666;C10428;C05619;C00079;C00082;C00811
Biosynthesis of other secondary metabolites	ko00941 Flavonoid biosynthesis	4	meta_1074;meta_292;meta_859;meta_98	Chrysin;Hesperetin;Naringenin;Apigenin	C10028;C01709;C00509;C01477
Biosynthesis of other secondary metabolites	ko00943 Isoflavonoid biosynthesis	8	meta_139;meta_170;meta_259;meta_368;meta_671;meta_677;meta_859;meta_98	Genistein;Glycitein;Daidzin;(-)-Medicarpin;Daidzein;Coumestrol;Naringenin;Apigenin	C06563;C14536;C10216;C10503;C10208;C10205;C00509;C01477
Biosynthesis of other secondary metabolites	ko00944 Flavone and flavonol biosynthesis	2	meta_398;meta_98	Apigenin 7-glucoside;Apigenin	C04608;C01477
Biosynthesis of other secondary metabolites	ko00950 Isoquinoline alkaloid biosynthesis	6	meta_165;meta_267;meta_321;meta_842;meta_94;meta_947	Tyramine;4-Hydroxycinnamic acid;L-Dopa;Dopamine;L-Tyrosine;p-Coumaric acid	C00483;C00811;C00355;C03758;C00082;C00811
Biosynthesis of other secondary metabolites	ko00960 Tropane, piperidine and pyridine alkaloid biosynthesis	8	meta_1032;meta_1057;meta_174;meta_519;meta_592;meta_742;meta_893;meta_980	Nicotinate;Pelletierine;L-Lysine;L-Isoleucine;Nicotine;Phenylpyruvate;L-Phenylalanine;Anabasine	C00253;C06182;C00047;C00407;C00745;C00166;C00079;C06180
Biosynthesis of other secondary metabolites	ko00965 Betalain biosynthesis	4	meta_273;meta_321;meta_842;meta_94	3-Methoxytyramine;L-Dopa;Dopamine;L-Tyrosine	C05587;C00355;C03758;C00082
Biosynthesis of other secondary metabolites	ko00966 Glucosinolate biosynthesis	9	meta_1060;meta_519;meta_520;meta_527;meta_782;meta_837;meta_893;meta_916;meta_94	L-Valine;L-Isoleucine;Alpha-ketoisovaleric acid;L-Tryptophan;alpha-ketoisovaleric acid;L-Leucine;L-Phenylalanine;L-Methionine;L-Tyrosine	C00183;C00407;C00141;C00078;C00141;C00123;C00079;C00073;C00082
Biosynthesis of other secondary metabolites	ko00996 Biosynthesis of various alkaloids	8	meta_103;meta_356;meta_527;meta_550;meta_7;meta_893;meta_967;meta_991	trans-cinnamate;Capsaicin;L-Tryptophan;Salicylic acid;N-Methylanthranilic Acid;L-Phenylalanine;Benzoic acid;Squalene	C10438;C06866;C00078;C00805;C03005;C00079;C00539;C00751
Biosynthesis of other secondary metabolites	ko00997 Biosynthesis of various other secondary metabolites	11	meta_152;meta_174;meta_229;meta_518;meta_527;meta_726;meta_779;meta_826;meta_871;meta_893;meta_94	L-Serine;L-Lysine;L-Aspartic Acid;alpha-ketoglutarate;L-Tryptophan;D-Ornithine;Ornithine;L-Glutamate;L-Alanine;L-Phenylalanine;L-Tyrosine	C00065;C00047;C00049;C00026;C00078;C00515;C00077;C00025;C00041;C00079;C00082
Biosynthesis of other secondary metabolites	ko00998 Biosynthesis of various antibiotics	10	meta_152;meta_229;meta_27;meta_401;meta_431;meta_518;meta_779;meta_826;meta_94;meta_973	L-Serine;L-Aspartic Acid;L-Arginine;D-Glucose 6-phosphate;O-Acetyl-L-serine;alpha-ketoglutarate;Ornithine;L-Glutamate;L-Tyrosine;Riboflavin	C00065;C00049;C00062;C00092;C00979;C00026;C00077;C00025;C00082;C00061
Biosynthesis of other secondary metabolites	ko00999 Biosynthesis of various plant secondary metabolites	12	meta_103;meta_1051;meta_1053;meta_229;meta_430;meta_536;meta_569;meta_62;meta_893;meta_916;meta_94;meta_982	trans-cinnamate;Esculetin;Gallic acid;L-Aspartic Acid;Bergapten;Scopoletin;Coumarin;3-Dehydroshikimic acid;L-Phenylalanine;L-Methionine;L-Tyrosine;3-(2-Hydroxyphenyl)propionic acid	C10438;C09263;C01424;C00049;C01557;C01752;C05851;C02637;C00079;C00073;C00082;C01198
Cancer: overview	ko05200 Pathways in cancer	3	meta_1071;meta_124;meta_517	Progesterone;L-Malic acid;Androstendione	C00410;C00149;C00280
Cancer: overview	ko05207 Chemical carcinogenesis - receptor activation	4	meta_1071;meta_13;meta_234;meta_592	Progesterone;Gemfibrozil;Dioctyl phthalate;Nicotine	C00410;C07020;C03690;C00745
Cancer: overview	ko05208 Chemical carcinogenesis - reactive oxygen species	2	meta_470;meta_750	S-Adenosyl-L-homocysteine;Phenol	C00021;C15584
Cancer: overview	ko05230 Central carbon metabolism in cancer	21	meta_1060;meta_122;meta_124;meta_152;meta_229;meta_236;meta_27;meta_401;meta_473;meta_518;meta_519;meta_527;meta_590;meta_606;meta_765;meta_826;meta_837;meta_871;meta_893;meta_916;meta_94	L-Valine;L-Glutamine;L-Malic acid;L-Serine;L-Aspartic Acid;L-Proline;L-Arginine;D-Glucose 6-phosphate;L-Histidine;alpha-ketoglutarate;L-Isoleucine;L-Tryptophan;Succinate;L-Asparagine;L-Cysteine;L-Glutamate;L-Leucine;L-Alanine;L-Phenylalanine;L-Methionine;L-Tyrosine	C00183;C00064;C00149;C00065;C00049;C00148;C00062;C00092;C00135;C00026;C00407;C00078;C00042;C00152;C00097;C00025;C00123;C00041;C00079;C00073;C00082
Cancer: overview	ko05231 Choline metabolism in cancer	2	meta_314;meta_992	Glycerol 3-phosphate;Choline	C00093;C00114
Cancer: specific types	ko05211 Renal cell carcinoma	1	meta_124	L-Malic acid	C00149
Cancer: specific types	ko05215 Prostate cancer	2	meta_1071;meta_517	Progesterone;Androstendione	C00410;C00280
Cancer: specific types	ko05224 Breast cancer	1	meta_1071	Progesterone	C00410
Carbohydrate metabolism	ko00020 Citrate cycle (TCA cycle)	3	meta_124;meta_518;meta_590	L-Malic acid;alpha-ketoglutarate;Succinate	C00149;C00026;C00042
Carbohydrate metabolism	ko00030 Pentose phosphate pathway	6	meta_1037;meta_120;meta_128;meta_345;meta_721;meta_851	Glyceric acid;D-Ribose 5-phosphate;D-Ribose;D-gluconate;2-Dehydro-3-deoxy-D-gluconate;6-Phospho-D-gluconate	C00258;C00117;C00121;C00257;C00257;C00345
Carbohydrate metabolism	ko00040 Pentose and glucuronate interconversions	6	meta_154;meta_192;meta_386;meta_445;meta_518;meta_894	Xylitol;L-Arabitol;Ribitol;L-Arabinose;alpha-ketoglutarate;Glycerol	C00379;C00532;C00474;C00259;C00026;C00116
Carbohydrate metabolism	ko00051 Fructose and mannose metabolism	4	meta_1014;meta_256;meta_665;meta_744	L-Rhamnose;L-Fucose-1-phosphate;D-Sorbitol;D-Mannitol 1-phosphate	C00507;C02985;C00794;C00644
Carbohydrate metabolism	ko00052 Galactose metabolism	7	meta_1045;meta_17;meta_586;meta_665;meta_838;meta_894;meta_974	myo-Inositol;alpha-D-Galactose 1-phosphate;Raffinose;D-Sorbitol;Stachyose;Glycerol;Sucrose	C00137;C00446;C00492;C00794;C01613;C00116;C00089
Carbohydrate metabolism	ko00053 Ascorbate and aldarate metabolism	11	meta_1045;meta_123;meta_14;meta_422;meta_445;meta_518;meta_526;meta_640;meta_775;meta_845;meta_981	myo-Inositol;Gulonolactone;L-Gulonic gamma-lactone;L-Ascorbic acid;L-Arabinose;alpha-ketoglutarate;L-Galactono-1,4-lactone;D-Arabinono-1,4-lactone;D-Glucarate;D-Galactarate;L-Threonate	C00137;C01040;C01040;C01041;C00259;C00026;C01115;C00652;C00818;C00879;C01620
Carbohydrate metabolism	ko00500 Starch and sucrose metabolism	4	meta_1030;meta_401;meta_416;meta_974	Trehalose;D-Glucose 6-phosphate;alpha,alpha-Trehalose;Sucrose	C01083;C00092;C01083;C00089
Carbohydrate metabolism	ko00520 Amino sugar and nucleotide sugar metabolism	6	meta_1015;meta_17;meta_256;meta_445;meta_927;meta_990	UDP-N-acetylglucosamine;alpha-D-Galactose 1-phosphate;L-Fucose-1-phosphate;L-Arabinose;N,N'-Diacetylchitobiose;N-Acetyl-D-Glucosamine 6-Phosphate	C00043;C00446;C02985;C00259;C01674;C00357
Carbohydrate metabolism	ko00562 Inositol phosphate metabolism	2	meta_1045;meta_401	myo-Inositol;D-Glucose 6-phosphate	C00137;C00092
Carbohydrate metabolism	ko00620 Pyruvate metabolism	3	meta_1050;meta_124;meta_590	Pyruvaldehyde;L-Malic acid;Succinate	C00546;C00149;C00042
Carbohydrate metabolism	ko00630 Glyoxylate and dicarboxylate metabolism	9	meta_1013;meta_1037;meta_122;meta_124;meta_126;meta_152;meta_518;meta_590;meta_826	Phosphoglycolic acid;Glyceric acid;L-Glutamine;L-Malic acid;Mesaconic acid;L-Serine;alpha-ketoglutarate;Succinate;L-Glutamate	C00988;C00258;C00064;C00149;C01732;C00065;C00026;C00042;C00025
Carbohydrate metabolism	ko00640 Propanoate metabolism	4	meta_1050;meta_590;meta_727;meta_819	Pyruvaldehyde;Succinate;Methylmalonic acid;Propionic acid	C00546;C00042;C02170;C00163
Carbohydrate metabolism	ko00650 Butanoate metabolism	9	meta_1;meta_1024;meta_233;meta_248;meta_426;meta_518;meta_590;meta_669;meta_826	D-(+)-Malic acid;(R)-3-Hydroxybutyric acid;Acetoin;3-Butynoic acid;Maleic acid;alpha-ketoglutarate;Succinate;4-Aminobutyric acid;L-Glutamate	C00497;C01089;C00810;C06144;C01384;C00026;C00042;C00334;C00025
Carbohydrate metabolism	ko00660 C5-Branched dibasic acid metabolism	5	meta_1019;meta_126;meta_233;meta_518;meta_826	Itaconic acid;Mesaconic acid;Acetoin;alpha-ketoglutarate;L-Glutamate	C00490;C01732;C00810;C00026;C00025
Cardiovascular disease	ko05415 Diabetic cardiomyopathy	4	meta_1015;meta_1050;meta_401;meta_665	UDP-N-acetylglucosamine;Pyruvaldehyde;D-Glucose 6-phosphate;D-Sorbitol	C00043;C00546;C00092;C00794
Cardiovascular disease	ko05418 Fluid shear stress and atherosclerosis	1	meta_639	Tetrahydrobiopterin	C00272
Cell growth and death	ko04114 Oocyte meiosis	1	meta_1071	Progesterone	C00410
Cell growth and death	ko04210 Apoptosis	1	meta_652	Sphingosine	C00319
Cell growth and death	ko04216 Ferroptosis	6	meta_219;meta_607;meta_636;meta_765;meta_826;meta_878	1-Stearoyl-2-hydroxy-sn-glycero-3-phosphoethanolamine;Gamma-Glutamylcysteine;Metyrapone;L-Cysteine;L-Glutamate;Mevalonic acid	C21484;C00669;C14818;C00097;C00025;C00418
Cell growth and death	ko04217 Necroptosis	1	meta_652	Sphingosine	C00319
Cell motility	ko02030 Bacterial chemotaxis	2	meta_128;meta_229	D-Ribose;L-Aspartic Acid	C00121;C00049
Cell motility	ko04810 Regulation of actin cytoskeleton	1	meta_201	Acetylcholine	C01996
Cellular community - eukaryotes	ko04540 Gap junction	2	meta_826;meta_842	L-Glutamate;Dopamine	C00025;C03758
Cellular community - prokaryotes	ko02024 Quorum sensing	1	meta_669	4-Aminobutyric acid	C00334
Cellular community - prokaryotes	ko05111 Biofilm formation - Vibrio cholerae	1	meta_401	D-Glucose 6-phosphate	C00092
Chemical structure transformation maps	ko01060 Biosynthesis of plant secondary metabolites	50	meta_1023;meta_103;meta_1032;meta_1038;meta_1060;meta_1061;meta_122;meta_124;meta_129;meta_152;meta_165;meta_174;meta_191;meta_229;meta_268;meta_27;meta_301;meta_321;meta_356;meta_393;meta_441;meta_473;meta_5;meta_518;meta_519;meta_527;meta_553;meta_590;meta_606;meta_608;meta_62;meta_711;meta_731;meta_742;meta_747;meta_754;meta_765;meta_776;meta_779;meta_789;meta_826;meta_837;meta_842;meta_848;me…	trans-Zeatin;trans-cinnamate;Nicotinate;Quinolinate;L-Valine;Oleic acid;L-Glutamine;L-Malic acid;Caprylic acid;L-Serine;Tyramine;L-Lysine;3-Hydroxyflavone;L-Aspartic Acid;1-Deoxy-D-xylulose 5-phosphate;L-Arginine;Stearic acid;L-Dopa;Capsaicin;1-Aminocyclopropanecarboxylic acid;S-Methyl-5'-thioadenosine;L-Histidine;Caffeine;alpha-ketoglutarate;L-Isoleucine;L-Tryptophan;alpha-Linolenic acid;Succina…	C00371;C10438;C00253;C03722;C00183;C00712;C00064;C00149;C06423;C00065;C00483;C00047;C01495;C00049;C11437;C00062;C01530;C00355;C06866;C01234;C00170;C00135;C07481;C00026;C00407;C00078;C06427;C00042;C00152;C00398;C02637;C08491;C00249;C00166;C00430;C01595;C00097;C07130;C00077;C00188;C00025;C00123;C03758;C00385;C00041;C00418;C00079;C00073;C00082;C00751
Chemical structure transformation maps	ko01061 Biosynthesis of phenylpropanoids	24	meta_1040;meta_1051;meta_1053;meta_124;meta_139;meta_267;meta_291;meta_360;meta_368;meta_383;meta_430;meta_518;meta_527;meta_536;meta_550;meta_590;meta_62;meta_671;meta_677;meta_794;meta_859;meta_893;meta_947;meta_98	4-Hydroxycoumarin;Esculetin;Gallic acid;L-Malic acid;Genistein;4-Hydroxycinnamic acid;4-Hydroxybenzaldehyde;p-Hydroxycinnamaldehyde;(-)-Medicarpin;4-Hydroxy-3-methoxycinnamaldehyde;Bergapten;alpha-ketoglutarate;L-Tryptophan;Scopoletin;Salicylic acid;Succinate;3-Dehydroshikimic acid;Daidzein;Coumestrol;5-Hydroxyferulate;Naringenin;L-Phenylalanine;p-Coumaric acid;Apigenin	C02646;C09263;C01424;C00149;C06563;C00811;C00633;C05608;C10503;C02666;C01557;C00026;C00078;C01752;C00805;C00042;C02637;C10208;C10205;C05619;C00509;C00079;C00811;C01477
Chemical structure transformation maps	ko01062 Biosynthesis of terpenoids and steroids	8	meta_124;meta_268;meta_401;meta_515;meta_518;meta_590;meta_878;meta_991	L-Malic acid;1-Deoxy-D-xylulose 5-phosphate;D-Glucose 6-phosphate;Gossypol;alpha-ketoglutarate;Succinate;Mevalonic acid;Squalene	C00149;C11437;C00092;C07667;C00026;C00042;C00418;C00751
Chemical structure transformation maps	ko01063 Biosynthesis of alkaloids derived from shikimate pathway	18	meta_1060;meta_124;meta_165;meta_273;meta_321;meta_356;meta_366;meta_518;meta_527;meta_590;meta_608;meta_62;meta_7;meta_714;meta_842;meta_893;meta_94;meta_967	L-Valine;L-Malic acid;Tyramine;3-Methoxytyramine;L-Dopa;Capsaicin;5-Hydroxytryptophan;alpha-ketoglutarate;L-Tryptophan;Succinate;Tryptamine;3-Dehydroshikimic acid;N-Methylanthranilic Acid;Harmine;Dopamine;L-Phenylalanine;L-Tyrosine;Benzoic acid	C00183;C00149;C00483;C05587;C00355;C06866;C00643;C00026;C00078;C00042;C00398;C02637;C03005;C06538;C03758;C00079;C00082;C00539
Chemical structure transformation maps	ko01064 Biosynthesis of alkaloids derived from ornithine, lysine and nicotinic acid	15	meta_1032;meta_1038;meta_1057;meta_124;meta_174;meta_229;meta_27;meta_518;meta_519;meta_590;meta_592;meta_779;meta_826;meta_893;meta_980	Nicotinate;Quinolinate;Pelletierine;L-Malic acid;L-Lysine;L-Aspartic Acid;L-Arginine;alpha-ketoglutarate;L-Isoleucine;Succinate;Nicotine;Ornithine;L-Glutamate;L-Phenylalanine;Anabasine	C00253;C03722;C06182;C00149;C00047;C00049;C00062;C00026;C00407;C00042;C00745;C00077;C00025;C00079;C06180
Chemical structure transformation maps	ko01065 Biosynthesis of alkaloids derived from histidine and purine	9	meta_1027;meta_124;meta_473;meta_5;meta_518;meta_590;meta_776;meta_837;meta_848	Histamine;L-Malic acid;L-Histidine;Caffeine;alpha-ketoglutarate;Succinate;Theophylline;L-Leucine;Xanthine	C00388;C00149;C00135;C07481;C00026;C00042;C07130;C00123;C00385
Chemical structure transformation maps	ko01066 Biosynthesis of alkaloids derived from terpenoid and polyketide	6	meta_124;meta_129;meta_268;meta_518;meta_590;meta_991	L-Malic acid;Caprylic acid;1-Deoxy-D-xylulose 5-phosphate;alpha-ketoglutarate;Succinate;Squalene	C00149;C06423;C11437;C00026;C00042;C00751
Chemical structure transformation maps	ko01070 Biosynthesis of plant hormones	17	meta_1023;meta_103;meta_124;meta_229;meta_268;meta_393;meta_518;meta_527;meta_550;meta_553;meta_590;meta_711;meta_746;meta_878;meta_893;meta_916;meta_991	trans-Zeatin;trans-cinnamate;L-Malic acid;L-Aspartic Acid;1-Deoxy-D-xylulose 5-phosphate;1-Aminocyclopropanecarboxylic acid;alpha-ketoglutarate;L-Tryptophan;Salicylic acid;alpha-Linolenic acid;Succinate;Jasmonic acid;Indoleacetic acid;Mevalonic acid;L-Phenylalanine;L-Methionine;Squalene	C00371;C10438;C00149;C00049;C11437;C01234;C00026;C00078;C00805;C06427;C00042;C08491;C00954;C00418;C00079;C00073;C00751
Circulatory system	ko04270 Vascular smooth muscle contraction	2	meta_419;meta_766	Adenosine;20-Hydroxyarachidonic acid	C00212;C14748
Development and regeneration	ko04361 Axon regeneration	2	meta_366;meta_527	5-Hydroxytryptophan;L-Tryptophan	C00643;C00078
Digestive system	ko04970 Salivary secretion	1	meta_201	Acetylcholine	C01996
Digestive system	ko04971 Gastric acid secretion	2	meta_1027;meta_201	Histamine;Acetylcholine	C00388;C01996
Digestive system	ko04972 Pancreatic secretion	1	meta_201	Acetylcholine	C01996
Digestive system	ko04973 Carbohydrate digestion and absorption	3	meta_401;meta_819;meta_974	D-Glucose 6-phosphate;Propionic acid;Sucrose	C00092;C00163;C00089
Digestive system	ko04974 Protein digestion and absorption	25	meta_1027;meta_1060;meta_122;meta_138;meta_152;meta_165;meta_174;meta_229;meta_236;meta_27;meta_473;meta_519;meta_527;meta_606;meta_679;meta_750;meta_765;meta_789;meta_819;meta_826;meta_837;meta_871;meta_893;meta_916;meta_94	Histamine;L-Valine;L-Glutamine;Isobutyric acid;L-Serine;Tyramine;L-Lysine;L-Aspartic Acid;L-Proline;L-Arginine;L-Histidine;L-Isoleucine;L-Tryptophan;L-Asparagine;p-Cresol;Phenol;L-Cysteine;L-Threonine;Propionic acid;L-Glutamate;L-Leucine;L-Alanine;L-Phenylalanine;L-Methionine;L-Tyrosine	C00388;C00183;C00064;C02632;C00065;C00483;C00047;C00049;C00148;C00062;C00135;C00407;C00078;C00152;C01468;C15584;C00097;C00188;C00163;C00025;C00123;C00041;C00079;C00073;C00082
Digestive system	ko04976 Bile secretion	24	meta_1041;meta_1078;meta_135;meta_171;meta_20;meta_201;meta_216;meta_305;meta_43;meta_478;meta_486;meta_518;meta_550;meta_575;meta_642;meta_755;meta_756;meta_842;meta_843;meta_941;meta_959;meta_965;meta_972;meta_992	Acyclovir;Uric acid;Glycochenodeoxycholate;6-Mercaptopurine;Taurochenodeoxycholate;Acetylcholine;Leukotriene C4;Pravastatin;Lithocholic acid;Bilirubin;Glycocholic acid;alpha-ketoglutarate;Salicylic acid;Glycocholic Acid;Chenodeoxycholate;Chenodeoxycholic Acid;1-Methylnicotinamide;Dopamine;Deoxycholic acid;Fexofenadine;Cholic acid;Lamivudine;Valproic acid;Choline	C06810;C00366;C05466;C02380;C05465;C01996;C02166;C01844;C03990;C00486;C01921;C00026;C00805;C01921;C02528;C02528;C02918;C03758;C04483;C06999;C00695;C07065;C07185;C00114
Digestive system	ko04977 Vitamin digestion and absorption	7	meta_422;meta_701;meta_72;meta_743;meta_757;meta_844;meta_973	L-Ascorbic acid;Thiamine;Pantothenate;D-Biotin;Nicotinamide;Pyridoxal 5'-phosphate;Riboflavin	C01041;C00378;C00864;C00120;C00153;C00018;C00061
Digestive system	ko04978 Mineral absorption	13	meta_1060;meta_122;meta_152;meta_236;meta_519;meta_527;meta_606;meta_636;meta_789;meta_837;meta_871;meta_893;meta_916	L-Valine;L-Glutamine;L-Serine;L-Proline;L-Isoleucine;L-Tryptophan;L-Asparagine;Metyrapone;L-Threonine;L-Leucine;L-Alanine;L-Phenylalanine;L-Methionine	C00183;C00064;C00065;C00148;C00407;C00078;C00152;C14818;C00188;C00123;C00041;C00079;C00073
Digestive system	ko04979 Cholesterol metabolism	4	meta_135;meta_20;meta_486;meta_575	Glycochenodeoxycholate;Taurochenodeoxycholate;Glycocholic acid;Glycocholic Acid	C05466;C05465;C01921;C01921
Drug resistance: antimicrobial	ko01502 Vancomycin resistance	4	meta_1015;meta_152;meta_572;meta_871	UDP-N-acetylglucosamine;L-Serine;Ala-Ala;L-Alanine	C00043;C00065;C00993;C00041
Drug resistance: antineoplastic	ko01522 Endocrine resistance	1	meta_517	Androstendione	C00280
Drug resistance: antineoplastic	ko01523 Antifolate resistance	1	meta_916	L-Methionine	C00073
Endocrine and metabolic disease	ko04931 Insulin resistance	2	meta_1015;meta_401	UDP-N-acetylglucosamine;D-Glucose 6-phosphate	C00043;C00092
Endocrine and metabolic disease	ko04934 Cushing syndrome	2	meta_1071;meta_597	Progesterone;Pregnenolone	C00410;C01953
Endocrine system	ko04911 Insulin secretion	2	meta_201;meta_401	Acetylcholine;D-Glucose 6-phosphate	C01996;C00092
Endocrine system	ko04913 Ovarian steroidogenesis	4	meta_1071;meta_113;meta_517;meta_597	Progesterone;Estrone;Androstendione;Pregnenolone	C00410;C00468;C00280;C01953
Endocrine system	ko04914 Progesterone-mediated oocyte maturation	1	meta_1071	Progesterone	C00410
Endocrine system	ko04915 Estrogen signaling pathway	1	meta_669	4-Aminobutyric acid	C00334
Endocrine system	ko04916 Melanogenesis	1	meta_94	L-Tyrosine	C00082
Endocrine system	ko04917 Prolactin signaling pathway	7	meta_1071;meta_113;meta_321;meta_401;meta_517;meta_842;meta_94	Progesterone;Estrone;L-Dopa;D-Glucose 6-phosphate;Androstendione;Dopamine;L-Tyrosine	C00410;C00468;C00355;C00092;C00280;C03758;C00082
Endocrine system	ko04918 Thyroid hormone synthesis	2	meta_120;meta_401	D-Ribose 5-phosphate;D-Glucose 6-phosphate	C00117;C00092
Endocrine system	ko04922 Glucagon signaling pathway	3	meta_124;meta_518;meta_590	L-Malic acid;alpha-ketoglutarate;Succinate	C00149;C00026;C00042
Endocrine system	ko04923 Regulation of lipolysis in adipocytes	2	meta_419;meta_894	Adenosine;Glycerol	C00212;C00116
Endocrine system	ko04924 Renin secretion	1	meta_419	Adenosine	C00212
Endocrine system	ko04925 Aldosterone synthesis and secretion	4	meta_1071;meta_49;meta_53;meta_597	Progesterone;Aldosterone;11-Deoxycorticosterone;Pregnenolone	C00410;C01780;C03205;C01953
Endocrine system	ko04927 Cortisol synthesis and secretion	2	meta_1071;meta_597	Progesterone;Pregnenolone	C00410;C01953
Endocrine system	ko04928 Parathyroid hormone synthesis, secretion and action	1	meta_791	25-hydroxyvitamin D3	C01561
Endocrine system	ko04929 GnRH secretion	1	meta_669	4-Aminobutyric acid	C00334
Energy metabolism	ko00190 Oxidative phosphorylation	2	meta_590;meta_973	Succinate;Riboflavin	C00042;C00061
Energy metabolism	ko00680 Methane metabolism	7	meta_1037;meta_124;meta_152;meta_165;meta_185;meta_347;meta_94	Glyceric acid;L-Malic acid;L-Serine;Tyramine;Trimethylamine N-oxide;2-Oxoadipic acid;L-Tyrosine	C00258;C00149;C00065;C00483;C01104;C00322;C00082
Energy metabolism	ko00710 Carbon fixation in photosynthetic organisms	4	meta_120;meta_124;meta_229;meta_871	D-Ribose 5-phosphate;L-Malic acid;L-Aspartic Acid;L-Alanine	C00117;C00149;C00049;C00041
Energy metabolism	ko00720 Carbon fixation pathways in prokaryotes	3	meta_124;meta_518;meta_590	L-Malic acid;alpha-ketoglutarate;Succinate	C00149;C00026;C00042
Energy metabolism	ko00910 Nitrogen metabolism	2	meta_122;meta_826	L-Glutamine;L-Glutamate	C00064;C00025
Energy metabolism	ko00920 Sulfur metabolism	7	meta_152;meta_346;meta_431;meta_590;meta_591;meta_765;meta_79	L-Serine;3-Methylthiopropionate;O-Acetyl-L-serine;Succinate;O-Succinyl-L-homoserine;L-Cysteine;Taurine	C00065;C08276;C00979;C00042;C01118;C00097;C00245
Environmental adaptation	ko04713 Circadian entrainment	2	meta_625;meta_826	Melatonin;L-Glutamate	C01598;C00025
Environmental adaptation	ko04714 Thermogenesis	2	meta_592;meta_894	Nicotine;Glycerol	C00745;C00116
Excretory system	ko04960 Aldosterone-regulated sodium reabsorption	1	meta_49	Aldosterone	C01780
Excretory system	ko04964 Proximal tubule bicarbonate reclamation	4	meta_122;meta_124;meta_518;meta_826	L-Glutamine;L-Malic acid;alpha-ketoglutarate;L-Glutamate	C00064;C00149;C00026;C00025
Folding, sorting and degradation	ko04122 Sulfur relay system	4	meta_431;meta_701;meta_765;meta_871	O-Acetyl-L-serine;Thiamine;L-Cysteine;L-Alanine	C00979;C00378;C00097;C00041
Glycan biosynthesis and metabolism	ko00540 Lipopolysaccharide biosynthesis	1	meta_1015	UDP-N-acetylglucosamine	C00043
Glycan biosynthesis and metabolism	ko00541 O-Antigen nucleotide sugar biosynthesis	1	meta_1015	UDP-N-acetylglucosamine	C00043
Glycan biosynthesis and metabolism	ko00550 Peptidoglycan biosynthesis	2	meta_1015;meta_572	UDP-N-acetylglucosamine;Ala-Ala	C00043;C00993
Glycan biosynthesis and metabolism	ko00552 Teichoic acid biosynthesis	2	meta_1015;meta_992	UDP-N-acetylglucosamine;Choline	C00043;C00114
Immune disease	ko05310 Asthma	2	meta_1027;meta_216	Histamine;Leukotriene C4	C00388;C02166
Immune system	ko04664 Fc epsilon RI signaling pathway	2	meta_1027;meta_216	Histamine;Leukotriene C4	C00388;C02166
Immune system	ko04666 Fc gamma R-mediated phagocytosis	1	meta_144	Sphingosine-1-phosphate	C06124
Infectious disease: bacterial	ko05131 Shigellosis	2	meta_519;meta_837	L-Isoleucine;L-Leucine	C00407;C00123
Infectious disease: bacterial	ko05133 Pertussis	1	meta_1032	Nicotinate	C00253
Infectious disease: bacterial	ko05152 Tuberculosis	2	meta_144;meta_791	Sphingosine-1-phosphate;25-hydroxyvitamin D3	C06124;C01561
Infectious disease: parasitic	ko05142 Chagas disease	1	meta_27	L-Arginine	C00062
Infectious disease: parasitic	ko05143 African trypanosomiasis	2	meta_527;meta_885	L-Tryptophan;L-Kynurenine	C00078;C00328
Infectious disease: parasitic	ko05146 Amoebiasis	1	meta_27	L-Arginine	C00062
Lipid metabolism	ko00061 Fatty acid biosynthesis	9	meta_1061;meta_129;meta_151;meta_285;meta_301;meta_414;meta_432;meta_731;meta_915	Oleic acid;Caprylic acid;Myristic acid;Malonic acid;Stearic acid;Dodecanoic acid;Capric acid;Palmitic acid;cis-9-Palmitoleic acid	C00712;C06423;C06424;C04025;C01530;C02679;C01571;C00249;C08362
Lipid metabolism	ko00062 Fatty acid elongation	1	meta_731	Palmitic acid	C00249
Lipid metabolism	ko00071 Fatty acid degradation	3	meta_498;meta_54;meta_731	Glutaric acid;L-Palmitoylcarnitine;Palmitic acid	C00489;C02990;C00249
Lipid metabolism	ko00073 Cutin, suberine and wax biosynthesis	5	meta_1061;meta_596;meta_601;meta_731;meta_741	Oleic acid;16-Hydroxypalmitic acid;Behenic acid;Palmitic acid;Hexadecanedioic acid	C00712;C18218;C08281;C00249;C19615
Lipid metabolism	ko00100 Steroid biosynthesis	5	meta_10;meta_1026;meta_493;meta_791;meta_991	Desmosterol;Lathosterol;7-Dehydrocholesterol;25-hydroxyvitamin D3;Squalene	C01802;C01189;C01164;C01561;C00751
Lipid metabolism	ko00120 Primary bile acid biosynthesis	8	meta_135;meta_20;meta_486;meta_575;meta_642;meta_755;meta_79;meta_959	Glycochenodeoxycholate;Taurochenodeoxycholate;Glycocholic acid;Glycocholic Acid;Chenodeoxycholate;Chenodeoxycholic Acid;Taurine;Cholic acid	C05466;C05465;C01921;C01921;C02528;C02528;C00245;C00695
Lipid metabolism	ko00121 Secondary bile acid biosynthesis	9	meta_135;meta_20;meta_43;meta_486;meta_575;meta_642;meta_755;meta_843;meta_959	Glycochenodeoxycholate;Taurochenodeoxycholate;Lithocholic acid;Glycocholic acid;Glycocholic Acid;Chenodeoxycholate;Chenodeoxycholic Acid;Deoxycholic acid;Cholic acid	C05466;C05465;C03990;C01921;C01921;C02528;C02528;C04483;C00695
Lipid metabolism	ko00140 Steroid hormone biosynthesis	9	meta_1012;meta_1071;meta_113;meta_49;meta_517;meta_53;meta_597;meta_735;meta_912	Cholesteryl sulfate;Progesterone;Estrone;Aldosterone;Androstendione;11-Deoxycorticosterone;Pregnenolone;Tetrahydrocortisone;pregnenolone sulfate	C18043;C00410;C00468;C01780;C00280;C03205;C01953;C05470;C18044
Lipid metabolism	ko00561 Glycerolipid metabolism	3	meta_1037;meta_314;meta_894	Glyceric acid;Glycerol 3-phosphate;Glycerol	C00258;C00093;C00116
Lipid metabolism	ko00564 Glycerophospholipid metabolism	6	meta_152;meta_201;meta_314;meta_514;meta_968;meta_992	L-Serine;Acetylcholine;Glycerol 3-phosphate;Diethanolamine;Triethanolamine;Choline	C00065;C01996;C00093;C06772;C06771;C00114
Lipid metabolism	ko00590 Arachidonic acid metabolism	3	meta_216;meta_272;meta_766	Leukotriene C4;5-Oxo-ETE;20-Hydroxyarachidonic acid	C02166;C14732;C14748
Lipid metabolism	ko00591 Linoleic acid metabolism	3	meta_372;meta_503;meta_754	9R,10S-EpOME;Dihomo-gamma-Linolenic Acid;Linoleic acid	C14825;C03242;C01595
Lipid metabolism	ko00592 alpha-Linolenic acid metabolism	4	meta_369;meta_553;meta_647;meta_711	Stearidonic Acid;alpha-Linolenic acid;Traumatic Acid;Jasmonic acid	C16300;C06427;C16308;C08491
Lipid metabolism	ko00600 Sphingolipid metabolism	5	meta_1064;meta_144;meta_152;meta_391;meta_652	Sphinganine;Sphingosine-1-phosphate;L-Serine;Psychosine;Sphingosine	C00836;C06124;C00065;C01747;C00319
Lipid metabolism	ko01040 Biosynthesis of unsaturated fatty acids	12	meta_1011;meta_1061;meta_1083;meta_301;meta_36;meta_503;meta_553;meta_568;meta_601;meta_731;meta_748;meta_754	Arachidic acid;Oleic acid;Erucic acid;Stearic acid;Eicosapentaenoic acid;Dihomo-gamma-Linolenic Acid;alpha-Linolenic acid;Nervonic acid;Behenic acid;Palmitic acid;Eicosapentaenoic Acid;Linoleic acid	C06425;C00712;C08316;C01530;C06428;C03242;C06427;C08323;C08281;C00249;C06428;C01595
Membrane transport	ko02010 ABC transporters	48	meta_1030;meta_1045;meta_1060;meta_122;meta_128;meta_152;meta_154;meta_174;meta_186;meta_212;meta_229;meta_236;meta_27;meta_283;meta_314;meta_375;meta_416;meta_419;meta_444;meta_445;meta_462;meta_473;meta_483;meta_519;meta_548;meta_584;meta_586;meta_636;meta_66;meta_665;meta_701;meta_743;meta_747;meta_779;meta_789;meta_79;meta_817;meta_826;meta_837;meta_839;meta_871;meta_88;meta_888;meta_893;meta…	Trehalose;myo-Inositol;L-Valine;L-Glutamine;D-Ribose;L-Serine;Xylitol;L-Lysine;1,2-Benzenedicarboxylic acid;Hydroxyproline;L-Aspartic Acid;L-Proline;L-Arginine;Deoxyadenosine;Glycerol 3-phosphate;Trans-4-Hydroxy-L-proline;alpha,alpha-Trehalose;Adenosine;Cytidine;L-Arabinose;Deoxyguanosine;L-Histidine;Norfloxacin;L-Isoleucine;Betaine;Guanosine;Raffinose;Metyrapone;Inosine;D-Sorbitol;Thiamine;D-Bio…	C01083;C00137;C00183;C00064;C00121;C00065;C00379;C00047;C01606;C01157;C00049;C00148;C00062;C00559;C00093;C01157;C01083;C00212;C00475;C00259;C00330;C00135;C06687;C00407;C00719;C00387;C00492;C14818;C00294;C00794;C00378;C00120;C00430;C00077;C00188;C00245;C00299;C00025;C00123;C05512;C00041;C00881;C03557;C00079;C00116;C01674;C00089;C00114
Membrane transport	ko02060 Phosphotransferase system (PTS)	9	meta_1030;meta_401;meta_416;meta_422;meta_665;meta_744;meta_927;meta_974;meta_990	Trehalose;D-Glucose 6-phosphate;alpha,alpha-Trehalose;L-Ascorbic acid;D-Sorbitol;D-Mannitol 1-phosphate;N,N'-Diacetylchitobiose;Sucrose;N-Acetyl-D-Glucosamine 6-Phosphate	C01083;C00092;C01083;C01041;C00794;C00644;C01674;C00089;C00357
Metabolism of cofactors and vitamins	ko00130 Ubiquinone and other terpenoid-quinone biosynthesis	6	meta_103;meta_267;meta_867;meta_93;meta_94;meta_947	trans-cinnamate;4-Hydroxycinnamic acid;gamma-Tocopherol;gamma-Tocotrienol;L-Tyrosine;p-Coumaric acid	C10438;C00811;C02483;C14155;C00082;C00811
Metabolism of cofactors and vitamins	ko00730 Thiamine metabolism	5	meta_268;meta_701;meta_765;meta_844;meta_94	1-Deoxy-D-xylulose 5-phosphate;Thiamine;L-Cysteine;Pyridoxal 5'-phosphate;L-Tyrosine	C11437;C00378;C00097;C00018;C00082
Metabolism of cofactors and vitamins	ko00740 Riboflavin metabolism	4	meta_228;meta_386;meta_955;meta_973	Dimethylbenzimidazole;Ribitol;Lumichrome;Riboflavin	C03114;C00474;C01727;C00061
Metabolism of cofactors and vitamins	ko00750 Vitamin B6 metabolism	5	meta_120;meta_122;meta_247;meta_844;meta_853	D-Ribose 5-phosphate;L-Glutamine;4-Pyridoxic acid;Pyridoxal 5'-phosphate;Pyridoxine	C00117;C00064;C00847;C00018;C00314
Metabolism of cofactors and vitamins	ko00760 Nicotinate and nicotinamide metabolism	15	meta_1032;meta_1038;meta_146;meta_229;meta_33;meta_381;meta_426;meta_535;meta_562;meta_590;meta_669;meta_756;meta_757;meta_819;meta_864	Nicotinate;Quinolinate;N1-Methyl-4-pyridone-3-carboxamide;L-Aspartic Acid;N1-Methyl-2-pyridone-5-carboxamide;Nicotinuric acid;Maleic acid;beta-Nicotinamide D-ribonucleotide;6-Hydroxynicotinic acid;Succinate;4-Aminobutyric acid;1-Methylnicotinamide;Nicotinamide;Propionic acid;Nicotinamide ribotide	C00253;C03722;C05843;C00049;C05842;C05380;C01384;C00455;C01020;C00042;C00334;C02918;C00153;C00163;C00455
Metabolism of cofactors and vitamins	ko00770 Pantothenate and CoA biosynthesis	10	meta_1060;meta_166;meta_229;meta_520;meta_681;meta_72;meta_765;meta_782;meta_879;meta_902	L-Valine;Pantothenol;L-Aspartic Acid;Alpha-ketoisovaleric acid;3-Ureidopropionate;Pantothenate;L-Cysteine;alpha-ketoisovaleric acid;Dihydrouracil;Uracil	C00183;C05944;C00049;C00141;C02642;C00864;C00097;C00141;C00429;C00106
Metabolism of cofactors and vitamins	ko00780 Biotin metabolism	2	meta_174;meta_743	L-Lysine;D-Biotin	C00047;C00120
Metabolism of cofactors and vitamins	ko00785 Lipoic acid metabolism	1	meta_129	Caprylic acid	C06423
Metabolism of cofactors and vitamins	ko00790 Folate biosynthesis	1	meta_639	Tetrahydrobiopterin	C00272
Metabolism of cofactors and vitamins	ko00830 Retinol metabolism	2	meta_585;meta_645	4-Oxoretinol;9-cis-Retinal	C16683;C16681
Metabolism of cofactors and vitamins	ko00860 Porphyrin metabolism	9	meta_168;meta_228;meta_460;meta_478;meta_636;meta_667;meta_747;meta_789;meta_826	O-Phospho-L-threonine;Dimethylbenzimidazole;Coproporphyrin III;Bilirubin;Metyrapone;Biliverdin;5-Aminolevulinic acid;L-Threonine;L-Glutamate	C12147;C03114;C02469;C00486;C14818;C00500;C00430;C00188;C00025
Metabolism of other amino acids	ko00410 beta-Alanine metabolism	11	meta_1038;meta_229;meta_285;meta_473;meta_540;meta_669;meta_681;meta_72;meta_857;meta_879;meta_902	Quinolinate;L-Aspartic Acid;Malonic acid;L-Histidine;N-Acetyl-beta-alanine;4-Aminobutyric acid;3-Ureidopropionate;Pantothenate;L-Carnosine;Dihydrouracil;Uracil	C03722;C00049;C04025;C00135;C01073;C00334;C02642;C00864;C00386;C00429;C00106
Metabolism of other amino acids	ko00430 Taurine and hypotaurine metabolism	5	meta_518;meta_765;meta_79;meta_826;meta_871	alpha-ketoglutarate;L-Cysteine;Taurine;L-Glutamate;L-Alanine	C00026;C00097;C00245;C00025;C00041
Metabolism of other amino acids	ko00440 Phosphonate and phosphinate metabolism	2	meta_120;meta_888	D-Ribose 5-phosphate;Ciliatine	C00117;C03557
Metabolism of other amino acids	ko00450 Selenocompound metabolism	1	meta_871	L-Alanine	C00041
Metabolism of other amino acids	ko00460 Cyanoamino acid metabolism	9	meta_1060;meta_152;meta_229;meta_384;meta_519;meta_606;meta_765;meta_893;meta_94	L-Valine;L-Serine;L-Aspartic Acid;3-Cyano-L-alanine;L-Isoleucine;L-Asparagine;L-Cysteine;L-Phenylalanine;L-Tyrosine	C00183;C00065;C00049;C02512;C00407;C00152;C00097;C00079;C00082
Metabolism of other amino acids	ko00470 D-Amino acid metabolism	24	meta_1065;meta_122;meta_152;meta_174;meta_212;meta_229;meta_236;meta_27;meta_375;meta_473;meta_518;meta_552;meta_572;meta_726;meta_742;meta_765;meta_771;meta_779;meta_78;meta_789;meta_826;meta_871;meta_893;meta_916	Diaminopimelic acid;L-Glutamine;L-Serine;L-Lysine;Hydroxyproline;L-Aspartic Acid;L-Proline;L-Arginine;Trans-4-Hydroxy-L-proline;L-Histidine;alpha-ketoglutarate;D-Aspartic acid;Ala-Ala;D-Ornithine;Phenylpyruvate;L-Cysteine;meso-2,6-Diaminoheptanedioate;Ornithine;5-Aminopentanoic acid;L-Threonine;L-Glutamate;L-Alanine;L-Phenylalanine;L-Methionine	C00666;C00064;C00065;C00047;C01157;C00049;C00148;C00062;C01157;C00135;C00026;C00402;C00993;C00515;C00166;C00097;C00666;C00077;C00431;C00188;C00025;C00041;C00079;C00073
Metabolism of other amino acids	ko00480 Glutathione metabolism	6	meta_1034;meta_422;meta_607;meta_765;meta_779;meta_826	L-Pyroglutamic acid;L-Ascorbic acid;Gamma-Glutamylcysteine;L-Cysteine;Ornithine;L-Glutamate	C01879;C01041;C00669;C00097;C00077;C00025
Metabolism of terpenoids and polyketides	ko00523 Polyketide sugar unit biosynthesis	1	meta_846	Larixinic Acid	C11918
Metabolism of terpenoids and polyketides	ko00900 Terpenoid backbone biosynthesis	4	meta_268;meta_633;meta_752;meta_878	1-Deoxy-D-xylulose 5-phosphate;(R)-mevalonic acid 5-Phosphate;(2E,6E)-Farnesol;Mevalonic acid	C11437;C01107;C06081;C00418
Metabolism of terpenoids and polyketides	ko00904 Diterpenoid biosynthesis	1	meta_988	Geranylgeraniol	C09094
Metabolism of terpenoids and polyketides	ko00908 Zeatin biosynthesis	4	meta_1023;meta_431;meta_441;meta_866	trans-Zeatin;O-Acetyl-L-serine;S-Methyl-5'-thioadenosine;Adenine	C00371;C00979;C00170;C00147
Metabolism of terpenoids and polyketides	ko00909 Sesquiterpenoid and triterpenoid biosynthesis	4	meta_477;meta_515;meta_752;meta_991	alpha-Farnesene;Gossypol;(2E,6E)-Farnesol;Squalene	C09665;C07667;C06081;C00751
Metabolism of terpenoids and polyketides	ko00981 Insect hormone biosynthesis	2	meta_493;meta_752	7-Dehydrocholesterol;(2E,6E)-Farnesol	C01164;C06081
Metabolism of terpenoids and polyketides	ko01053 Biosynthesis of siderophore group nonribosomal peptides	2	meta_550;meta_62	Salicylic acid;3-Dehydroshikimic acid	C00805;C02637
Metabolism of terpenoids and polyketides	ko01055 Biosynthesis of vancomycin group antibiotics	1	meta_94	L-Tyrosine	C00082
Metabolism of terpenoids and polyketides	ko01057 Biosynthesis of type II polyketide products	1	meta_973	Riboflavin	C00061
Metabolism of terpenoids and polyketides	ko01059 Biosynthesis of enediyne antibiotics	1	meta_94	L-Tyrosine	C00082
Nervous system	ko04720 Long-term potentiation	1	meta_826	L-Glutamate	C00025
Nervous system	ko04721 Synaptic vesicle cycle	5	meta_1027;meta_201;meta_669;meta_826;meta_842	Histamine;Acetylcholine;4-Aminobutyric acid;L-Glutamate;Dopamine	C00388;C01996;C00334;C00025;C03758
Nervous system	ko04723 Retrograde endocannabinoid signaling	3	meta_669;meta_826;meta_894	4-Aminobutyric acid;L-Glutamate;Glycerol	C00334;C00025;C00116
Nervous system	ko04724 Glutamatergic synapse	2	meta_122;meta_826	L-Glutamine;L-Glutamate	C00064;C00025
Nervous system	ko04725 Cholinergic synapse	2	meta_201;meta_992	Acetylcholine;Choline	C01996;C00114
Nervous system	ko04726 Serotonergic synapse	4	meta_216;meta_232;meta_366;meta_527	Leukotriene C4;5-Hydroxyindoleacetate;5-Hydroxytryptophan;L-Tryptophan	C02166;C05635;C00643;C00078
Nervous system	ko04727 GABAergic synapse	5	meta_122;meta_518;meta_590;meta_669;meta_826	L-Glutamine;alpha-ketoglutarate;Succinate;4-Aminobutyric acid;L-Glutamate	C00064;C00026;C00042;C00334;C00025
Nervous system	ko04728 Dopaminergic synapse	5	meta_273;meta_321;meta_688;meta_842;meta_94	3-Methoxytyramine;L-Dopa;Homovanillic acid;Dopamine;L-Tyrosine	C05587;C00355;C05582;C03758;C00082
Nervous system	ko04730 Long-term depression	1	meta_826	L-Glutamate	C00025
Neurodegenerative disease	ko05010 Alzheimer disease	1	meta_636	Metyrapone	C14818
Neurodegenerative disease	ko05012 Parkinson disease	4	meta_321;meta_419;meta_842;meta_94	L-Dopa;Adenosine;Dopamine;L-Tyrosine	C00355;C00212;C03758;C00082
Neurodegenerative disease	ko05014 Amyotrophic lateral sclerosis	2	meta_27;meta_826	L-Arginine;L-Glutamate	C00062;C00025
Neurodegenerative disease	ko05016 Huntington disease	1	meta_826	L-Glutamate	C00025
Neurodegenerative disease	ko05017 Spinocerebellar ataxia	1	meta_826	L-Glutamate	C00025
Neurodegenerative disease	ko05022 Pathways of neurodegeneration - multiple diseases	3	meta_201;meta_27;meta_826	Acetylcholine;L-Arginine;L-Glutamate	C01996;C00062;C00025
Nucleotide metabolism	ko00230 Purine metabolism	12	meta_1078;meta_120;meta_122;meta_283;meta_419;meta_462;meta_584;meta_66;meta_839;meta_848;meta_866;meta_920	Uric acid;D-Ribose 5-phosphate;L-Glutamine;Deoxyadenosine;Adenosine;Deoxyguanosine;Guanosine;Inosine;Deoxyinosine;Xanthine;Adenine;Hypoxanthine	C00366;C00117;C00064;C00559;C00212;C00330;C00387;C00294;C05512;C00385;C00147;C00262
Nucleotide metabolism	ko00240 Pyrimidine metabolism	14	meta_117;meta_122;meta_285;meta_316;meta_444;meta_446;meta_492;meta_557;meta_681;meta_727;meta_817;meta_879;meta_88;meta_902	5-Methylcytosine;L-Glutamine;Malonic acid;Thymidine;Cytidine;Pseudouridine;Cytosine;Thymine;3-Ureidopropionate;Methylmalonic acid;Uridine;Dihydrouracil;Deoxycytidine;Uracil	C02376;C00064;C04025;C00214;C00475;C02067;C00380;C00178;C02642;C02170;C00299;C00429;C00881;C00106
Sensory system	ko04742 Taste transduction	6	meta_124;meta_201;meta_389;meta_669;meta_826;meta_974	L-Malic acid;Acetylcholine;Saccharin;4-Aminobutyric acid;L-Glutamate;Sucrose	C00149;C01996;C12283;C00334;C00025;C00089
Sensory system	ko04745 Phototransduction - fly	1	meta_301	Stearic acid	C01530
Sensory system	ko04750 Inflammatory mediator regulation of TRP channels	2	meta_1027;meta_356	Histamine;Capsaicin	C00388;C06866
Signal transduction	ko02020 Two-component system	7	meta_122;meta_124;meta_185;meta_229;meta_401;meta_590;meta_826	L-Glutamine;L-Malic acid;Trimethylamine N-oxide;L-Aspartic Acid;D-Glucose 6-phosphate;Succinate;L-Glutamate	C00064;C00149;C01104;C00049;C00092;C00042;C00025
Signal transduction	ko04020 Calcium signaling pathway	1	meta_144	Sphingosine-1-phosphate	C06124
Signal transduction	ko04022 cGMP-PKG signaling pathway	1	meta_419	Adenosine	C00212
Signal transduction	ko04024 cAMP signaling pathway	7	meta_1024;meta_201;meta_312;meta_419;meta_590;meta_669;meta_842	(R)-3-Hydroxybutyric acid;Acetylcholine;N-Oleoylethanolamine;Adenosine;Succinate;4-Aminobutyric acid;Dopamine	C01089;C01996;C20792;C00212;C00042;C00334;C03758
Signal transduction	ko04066 HIF-1 signaling pathway	3	meta_422;meta_518;meta_636	L-Ascorbic acid;alpha-ketoglutarate;Metyrapone	C01041;C00026;C14818
Signal transduction	ko04068 FoxO signaling pathway	1	meta_826	L-Glutamate	C00025
Signal transduction	ko04070 Phosphatidylinositol signaling system	1	meta_1045	myo-Inositol	C00137
Signal transduction	ko04071 Sphingolipid signaling pathway	5	meta_1064;meta_144;meta_152;meta_419;meta_652	Sphinganine;Sphingosine-1-phosphate;L-Serine;Adenosine;Sphingosine	C00836;C06124;C00065;C00212;C00319
Signal transduction	ko04072 Phospholipase D signaling pathway	2	meta_144;meta_826	Sphingosine-1-phosphate;L-Glutamate	C06124;C00025
Signal transduction	ko04075 Plant hormone signal transduction	4	meta_1023;meta_550;meta_711;meta_746	trans-Zeatin;Salicylic acid;Jasmonic acid;Indoleacetic acid	C00371;C00805;C08491;C00954
Signal transduction	ko04150 mTOR signaling pathway	2	meta_27;meta_837	L-Arginine;L-Leucine	C00062;C00123
Signal transduction	ko04371 Apelin signaling pathway	1	meta_144	Sphingosine-1-phosphate	C06124
Signaling molecules and interaction	ko04080 Neuroactive ligand-receptor interaction	15	meta_1027;meta_144;meta_165;meta_201;meta_216;meta_229;meta_373;meta_419;meta_489;meta_608;meta_625;meta_669;meta_79;meta_826;meta_842	Histamine;Sphingosine-1-phosphate;Tyramine;Acetylcholine;Leukotriene C4;L-Aspartic Acid;L-homocysteic acid;Adenosine;Palmitoyl ethanolamide;Tryptamine;Melatonin;4-Aminobutyric acid;Taurine;L-Glutamate;Dopamine	C00388;C06124;C00483;C01996;C02166;C00049;C16511;C00212;C16512;C00398;C01598;C00334;C00245;C00025;C03758
Substance dependence	ko05030 Cocaine addiction	4	meta_321;meta_826;meta_842;meta_94	L-Dopa;L-Glutamate;Dopamine;L-Tyrosine	C00355;C00025;C03758;C00082
Substance dependence	ko05031 Amphetamine addiction	4	meta_321;meta_826;meta_842;meta_94	L-Dopa;L-Glutamate;Dopamine;L-Tyrosine	C00355;C00025;C03758;C00082
Substance dependence	ko05032 Morphine addiction	3	meta_419;meta_669;meta_842	Adenosine;4-Aminobutyric acid;Dopamine	C00212;C00334;C03758
Substance dependence	ko05033 Nicotine addiction	4	meta_201;meta_592;meta_669;meta_826	Acetylcholine;Nicotine;4-Aminobutyric acid;L-Glutamate	C01996;C00745;C00334;C00025
Substance dependence	ko05034 Alcoholism	5	meta_321;meta_419;meta_826;meta_842;meta_94	L-Dopa;Adenosine;L-Glutamate;Dopamine;L-Tyrosine	C00355;C00212;C00025;C03758;C00082
Target-based classification: Enzymes	ko07216 Catecholamine transferase inhibitors	1	meta_829	1,2,3-Benzenetriol	C01108
Target-based classification: G protein-coupled receptors	ko07227 Histamine H2/H3 receptor agonists/antagonists	1	meta_1027	Histamine	C00388
Target-based classification: Nuclear receptors	ko07225 Glucocorticoid and mineralocorticoid receptor agonists/antagonists	2	meta_1071;meta_49	Progesterone;Aldosterone	C00410;C01780
Target-based classification: Nuclear receptors	ko07226 Progesterone, androgen and estrogen receptor agonists/antagonists	2	meta_1071;meta_113	Progesterone;Estrone	C00410;C00468
Translation	ko00970 Aminoacyl-tRNA biosynthesis	19	meta_1060;meta_122;meta_152;meta_174;meta_229;meta_236;meta_27;meta_473;meta_519;meta_527;meta_606;meta_765;meta_789;meta_826;meta_837;meta_871;meta_893;meta_916;meta_94	L-Valine;L-Glutamine;L-Serine;L-Lysine;L-Aspartic Acid;L-Proline;L-Arginine;L-Histidine;L-Isoleucine;L-Tryptophan;L-Asparagine;L-Cysteine;L-Threonine;L-Glutamate;L-Leucine;L-Alanine;L-Phenylalanine;L-Methionine;L-Tyrosine	C00183;C00064;C00065;C00047;C00049;C00148;C00062;C00135;C00407;C00078;C00152;C00097;C00188;C00025;C00123;C00041;C00079;C00073;C00082
Xenobiotics biodegradation and metabolism	ko00361 Chlorocyclohexane and chlorobenzene degradation	3	meta_590;meta_750;meta_76	Succinate;Phenol;Pyrocatechol	C00042;C15584;C15571
Xenobiotics biodegradation and metabolism	ko00362 Benzoate degradation	5	meta_1080;meta_35;meta_750;meta_76;meta_967	3-Hydroxybenzoate;Gentisic acid;Phenol;Pyrocatechol;Benzoic acid	C00587;C00628;C15584;C15571;C00539
Xenobiotics biodegradation and metabolism	ko00363 Bisphenol degradation	1	meta_291	4-Hydroxybenzaldehyde	C00633
Xenobiotics biodegradation and metabolism	ko00364 Fluorobenzoate degradation	1	meta_76	Pyrocatechol	C15571
Xenobiotics biodegradation and metabolism	ko00365 Furfural degradation	1	meta_518	alpha-ketoglutarate	C00026
Xenobiotics biodegradation and metabolism	ko00621 Dioxin degradation	3	meta_550;meta_76;meta_967	Salicylic acid;Pyrocatechol;Benzoic acid	C00805;C15571;C00539
Xenobiotics biodegradation and metabolism	ko00622 Xylene degradation	3	meta_164;meta_387;meta_491	4-Isopropylbenzoic acid;2-Methylbenzoic acid;Cuminaldehyde	C06578;C07215;C06577
Xenobiotics biodegradation and metabolism	ko00623 Toluene degradation	4	meta_1080;meta_291;meta_679;meta_967	3-Hydroxybenzoate;4-Hydroxybenzaldehyde;p-Cresol;Benzoic acid	C00587;C00633;C01468;C00539
Xenobiotics biodegradation and metabolism	ko00624 Polycyclic aromatic hydrocarbon degradation	6	meta_1080;meta_186;meta_550;meta_655;meta_76;meta_982	3-Hydroxybenzoate;1,2-Benzenedicarboxylic acid;Salicylic acid;1-Indanone;Pyrocatechol;3-(2-Hydroxyphenyl)propionic acid	C00587;C01606;C00805;C01504;C15571;C01198
Xenobiotics biodegradation and metabolism	ko00626 Naphthalene degradation	3	meta_35;meta_550;meta_76	Gentisic acid;Salicylic acid;Pyrocatechol	C00628;C00805;C15571
Xenobiotics biodegradation and metabolism	ko00627 Aminobenzoate degradation	12	meta_1006;meta_1053;meta_1068;meta_291;meta_307;meta_390;meta_750;meta_76;meta_785;meta_829;meta_9;meta_967	4-Nitrophenol;Gallic acid;Nitrosobenzene;4-Hydroxybenzaldehyde;Coniferol;Benzamide;Phenol;Pyrocatechol;3-Hydroxyanthranilic acid;1,2,3-Benzenetriol;4-Aminophenol;Benzoic acid	C00870;C01424;C06876;C00633;C15572;C09815;C15584;C15571;C00632;C01108;C02372;C00539
Xenobiotics biodegradation and metabolism	ko00633 Nitrotoluene degradation	1	meta_679	p-Cresol	C01468
Xenobiotics biodegradation and metabolism	ko00642 Ethylbenzene degradation	1	meta_819	Propionic acid	C00163
Xenobiotics biodegradation and metabolism	ko00643 Styrene degradation	3	meta_1035;meta_476;meta_525	2-Phenylacetamide;Phenylacetic acid;2-Hydroxyphenylacetic acid	C02505;C07086;C05852
Xenobiotics biodegradation and metabolism	ko00791 Atrazine degradation	1	meta_931	Melamine	C08737
Xenobiotics biodegradation and metabolism	ko00930 Caprolactam degradation	4	meta_195;meta_299;meta_565;meta_610	6-Aminocaproic acid;Cyclohexylsulfamate;Adipic acid;epsilon-Caprolactam	C02378;C02824;C06104;C06593
Xenobiotics biodegradation and metabolism	ko00980 Metabolism of xenobiotics by cytochrome P450	1	meta_592	Nicotine	C00745
Xenobiotics biodegradation and metabolism	ko00982 Drug metabolism - cytochrome P450	2	meta_148;meta_972	Carbamazepine;Valproic acid	C06868;C07185
Xenobiotics biodegradation and metabolism	ko00983 Drug metabolism - other enzymes	1	meta_171	6-Mercaptopurine	C02380
Xenobiotics biodegradation and metabolism	ko00984 Steroid degradation	1	meta_517	Androstendione	C00280
