# Supplementary material for: Effect of Sex on Intestinal Microbial Metabolites of Hainan Special Wild Boars
Source: Animals (Basel). 2024 Jul 25;14(15):2164. doi: 10.3390/ani14152164 (PMC11310994; doi:10.3390/ani14152164)
Supplement: Supplementary file 1 [file animals-14-02164-s001.zip › Supplementary Table S3.xlsx]

## Sheet: EMvsFE
ID	Description	MetaboliteRatio	BgRatio	enrich_factor	pvalue	qvalue	metaboliteID
ko00240	Pyrimidine metabolism	19.05%	3.81%	4.99	0.00549386	0.323849	meta_444;meta_446;meta_557;meta_902
ko04979	Cholesterol metabolism	9.52%	1.09%	8.74	0.0174829	0.345353	meta_135;meta_575
ko04978	Mineral absorption	14.29%	3.54%	4.03	0.0319282	0.345353	meta_606;meta_837;meta_871
ko00950	Isoquinoline alkaloid biosynthesis	9.52%	1.63%	5.83	0.0407448	0.345353	meta_267;meta_321
ko04974	Protein digestion and absorption	19.05%	6.81%	2.8	0.0454763	0.345353	meta_606;meta_750;meta_837;meta_871
ko01060	Biosynthesis of plant secondary metabolites	28.57%	13.62%	2.1	0.0508336	0.345353	meta_321;meta_606;meta_62;meta_742;meta_837;meta_871
ko00400	Phenylalanine, tyrosine and tryptophan biosynthesis	9.52%	1.91%	4.99	0.0550836	0.345353	meta_62;meta_742
ko00450	Selenocompound metabolism	4.76%	0.27%	17.48	0.0572207	0.345353	meta_871
ko00350	Tyrosine metabolism	14.29%	4.63%	3.08	0.065334	0.345353	meta_267;meta_321;meta_750
ko00120	Primary bile acid biosynthesis	9.52%	2.18%	4.37	0.0709292	0.345353	meta_135;meta_575
ko00970	Aminoacyl-tRNA biosynthesis	14.29%	5.18%	2.76	0.0863891	0.345353	meta_606;meta_837;meta_871
ko00121	Secondary bile acid biosynthesis	9.52%	2.45%	3.88	0.08808	0.345353	meta_135;meta_575
ko02060	Phosphotransferase system (PTS)	9.52%	2.45%	3.88	0.08808	0.345353	meta_1030;meta_422
ko00250	Alanine, aspartate and glutamate metabolism	9.52%	2.72%	3.5	0.106351	0.345353	meta_606;meta_871
ko05230	Central carbon metabolism in cancer	14.29%	5.72%	2.5	0.110043	0.345353	meta_606;meta_837;meta_871
ko01053	Biosynthesis of siderophore group nonribosomal peptides	4.76%	0.54%	8.74	0.111315	0.345353	meta_62
ko04150	mTOR signaling pathway	4.76%	0.54%	8.74	0.111315	0.345353	meta_837
ko05131	Shigellosis	4.76%	0.54%	8.74	0.111315	0.345353	meta_837
ko05208	Chemical carcinogenesis - reactive oxygen species	4.76%	0.54%	8.74	0.111315	0.345353	meta_750
ko02010	ABC transporters	23.81%	13.08%	1.82	0.123907	0.365201	meta_1030;meta_444;meta_66;meta_837;meta_871
ko00627	Aminobenzoate degradation	9.52%	3.27%	2.91	0.145585	0.388251	meta_750;meta_785
ko00361	Chlorocyclohexane and chlorobenzene degradation	4.76%	0.82%	5.83	0.162444	0.388251	meta_750
ko04066	HIF-1 signaling pathway	4.76%	0.82%	5.83	0.162444	0.388251	meta_422
ko00360	Phenylalanine metabolism	9.52%	4.09%	2.33	0.209022	0.388251	meta_623;meta_742
ko00500	Starch and sucrose metabolism	4.76%	1.09%	4.37	0.210765	0.388251	meta_1030
ko00710	Carbon fixation in photosynthetic organisms	4.76%	1.09%	4.37	0.210765	0.388251	meta_871
ko00965	Betalain biosynthesis	4.76%	1.09%	4.37	0.210765	0.388251	meta_321
ko01502	Vancomycin resistance	4.76%	1.09%	4.37	0.210765	0.388251	meta_871
ko04122	Sulfur relay system	4.76%	1.09%	4.37	0.210765	0.388251	meta_871
ko05012	Parkinson disease	4.76%	1.09%	4.37	0.210765	0.388251	meta_321
ko05030	Cocaine addiction	4.76%	1.09%	4.37	0.210765	0.388251	meta_321
ko05031	Amphetamine addiction	4.76%	1.09%	4.37	0.210765	0.388251	meta_321
ko00232	Caffeine metabolism	4.76%	1.36%	3.5	0.256423	0.408526	meta_680
ko00362	Benzoate degradation	4.76%	1.36%	3.5	0.256423	0.408526	meta_750
ko00430	Taurine and hypotaurine metabolism	4.76%	1.36%	3.5	0.256423	0.408526	meta_871
ko04728	Dopaminergic synapse	4.76%	1.36%	3.5	0.256423	0.408526	meta_321
ko05034	Alcoholism	4.76%	1.36%	3.5	0.256423	0.408526	meta_321
ko01063	Biosynthesis of alkaloids derived from shikimate pathway	9.52%	4.9%	1.94	0.275161	0.420433	meta_321;meta_62
ko00030	Pentose phosphate pathway	4.76%	1.63%	2.91	0.299559	0.420433	meta_721
ko00130	Ubiquinone and other terpenoid-quinone biosynthesis	4.76%	1.63%	2.91	0.299559	0.420433	meta_267
ko00290	Valine, leucine and isoleucine biosynthesis	4.76%	1.63%	2.91	0.299559	0.420433	meta_837
ko00480	Glutathione metabolism	4.76%	1.63%	2.91	0.299559	0.420433	meta_422
ko00280	Valine, leucine and isoleucine degradation	4.76%	1.91%	2.5	0.340305	0.445779	meta_837
ko04917	Prolactin signaling pathway	4.76%	1.91%	2.5	0.340305	0.445779	meta_321
ko04977	Vitamin digestion and absorption	4.76%	1.91%	2.5	0.340305	0.445779	meta_422
ko00960	Tropane, piperidine and pyridine alkaloid biosynthesis	4.76%	2.18%	2.18	0.378787	0.470587	meta_742
ko00470	D-Amino acid metabolism	9.52%	6.54%	1.46	0.406524	0.470587	meta_742;meta_871
ko01061	Biosynthesis of phenylpropanoids	9.52%	6.54%	1.46	0.406524	0.470587	meta_267;meta_62
ko04976	Bile secretion	9.52%	6.54%	1.46	0.406524	0.470587	meta_135;meta_575
ko00460	Cyanoamino acid metabolism	4.76%	2.45%	1.94	0.415125	0.470587	meta_606
ko00966	Glucosinolate biosynthesis	4.76%	2.45%	1.94	0.415125	0.470587	meta_837
ko01065	Biosynthesis of alkaloids derived from histidine and purine	4.76%	2.45%	1.94	0.415125	0.470587	meta_837
ko00770	Pantothenate and CoA biosynthesis	4.76%	2.72%	1.75	0.449434	0.49061	meta_902
ko00940	Phenylpropanoid biosynthesis	4.76%	2.72%	1.75	0.449434	0.49061	meta_267
ko00053	Ascorbate and aldarate metabolism	4.76%	3%	1.59	0.48182	0.498281	meta_422
ko00410	beta-Alanine metabolism	4.76%	3%	1.59	0.48182	0.498281	meta_902
ko00997	Biosynthesis of various other secondary metabolites	4.76%	3%	1.59	0.48182	0.498281	meta_871
ko00230	Purine metabolism	4.76%	3.27%	1.46	0.512387	0.51193	meta_66
ko00999	Biosynthesis of various plant secondary metabolites	4.76%	3.27%	1.46	0.512387	0.51193	meta_62
ko00270	Cysteine and methionine metabolism	4.76%	3.81%	1.25	0.568447	0.558474	meta_871
ko00380	Tryptophan metabolism	4.76%	5.72%	0.83	0.720151	0.695919	meta_785

## Sheet: CMvsEM
ID	Description	MetaboliteRatio	BgRatio	enrich_factor	pvalue	qvalue	metaboliteID
ko00240	Pyrimidine metabolism	29.41%	3.81%	7.71	0.000178062	0.0078722	meta_117;meta_444;meta_446;meta_557;meta_902
ko00950	Isoquinoline alkaloid biosynthesis	17.65%	1.63%	10.79	0.00152443	0.0336979	meta_165;meta_267;meta_321
ko00350	Tyrosine metabolism	17.65%	4.63%	3.81	0.0375533	0.393099	meta_165;meta_267;meta_321
ko00450	Selenocompound metabolism	5.88%	0.27%	21.59	0.0463215	0.393099	meta_871
ko01060	Biosynthesis of plant secondary metabolites	29.41%	13.62%	2.16	0.0660624	0.393099	meta_165;meta_321;meta_606;meta_742;meta_871
ko00250	Alanine, aspartate and glutamate metabolism	11.76%	2.72%	4.32	0.0730567	0.393099	meta_606;meta_871
ko04974	Protein digestion and absorption	17.65%	6.81%	2.59	0.100513	0.393099	meta_165;meta_606;meta_871
ko04978	Mineral absorption	11.76%	3.54%	3.32	0.116655	0.393099	meta_606;meta_871
ko04066	HIF-1 signaling pathway	5.88%	0.82%	7.2	0.132973	0.393099	meta_422
ko00360	Phenylalanine metabolism	11.76%	4.09%	2.88	0.148715	0.393099	meta_623;meta_742
ko00710	Carbon fixation in photosynthetic organisms	5.88%	1.09%	5.4	0.173466	0.393099	meta_871
ko00965	Betalain biosynthesis	5.88%	1.09%	5.4	0.173466	0.393099	meta_321
ko01502	Vancomycin resistance	5.88%	1.09%	5.4	0.173466	0.393099	meta_871
ko04122	Sulfur relay system	5.88%	1.09%	5.4	0.173466	0.393099	meta_871
ko05012	Parkinson disease	5.88%	1.09%	5.4	0.173466	0.393099	meta_321
ko05030	Cocaine addiction	5.88%	1.09%	5.4	0.173466	0.393099	meta_321
ko05031	Amphetamine addiction	5.88%	1.09%	5.4	0.173466	0.393099	meta_321
ko01063	Biosynthesis of alkaloids derived from shikimate pathway	11.76%	4.9%	2.4	0.199796	0.393099	meta_165;meta_321
ko00430	Taurine and hypotaurine metabolism	5.88%	1.36%	4.32	0.212174	0.393099	meta_871
ko00660	C5-Branched dibasic acid metabolism	5.88%	1.36%	4.32	0.212174	0.393099	meta_1019
ko00750	Vitamin B6 metabolism	5.88%	1.36%	4.32	0.212174	0.393099	meta_853
ko04728	Dopaminergic synapse	5.88%	1.36%	4.32	0.212174	0.393099	meta_321
ko05034	Alcoholism	5.88%	1.36%	4.32	0.212174	0.393099	meta_321
ko00970	Aminoacyl-tRNA biosynthesis	11.76%	5.18%	2.27	0.217363	0.393099	meta_606;meta_871
ko00030	Pentose phosphate pathway	5.88%	1.63%	3.6	0.249171	0.393099	meta_721
ko00130	Ubiquinone and other terpenoid-quinone biosynthesis	5.88%	1.63%	3.6	0.249171	0.393099	meta_267
ko00480	Glutathione metabolism	5.88%	1.63%	3.6	0.249171	0.393099	meta_422
ko05230	Central carbon metabolism in cancer	11.76%	5.72%	2.06	0.252979	0.393099	meta_606;meta_871
ko00400	Phenylalanine, tyrosine and tryptophan biosynthesis	5.88%	1.91%	3.08	0.284529	0.393099	meta_742
ko00680	Methane metabolism	5.88%	1.91%	3.08	0.284529	0.393099	meta_165
ko04917	Prolactin signaling pathway	5.88%	1.91%	3.08	0.284529	0.393099	meta_321
ko04977	Vitamin digestion and absorption	5.88%	1.91%	3.08	0.284529	0.393099	meta_422
ko00470	D-Amino acid metabolism	11.76%	6.54%	1.8	0.306904	0.411163	meta_742;meta_871
ko00960	Tropane, piperidine and pyridine alkaloid biosynthesis	5.88%	2.18%	2.7	0.318315	0.413908	meta_742
ko00460	Cyanoamino acid metabolism	5.88%	2.45%	2.4	0.350595	0.430556	meta_606
ko02060	Phosphotransferase system (PTS)	5.88%	2.45%	2.4	0.350595	0.430556	meta_422
ko00770	Pantothenate and CoA biosynthesis	5.88%	2.72%	2.16	0.381433	0.432514	meta_902
ko00940	Phenylpropanoid biosynthesis	5.88%	2.72%	2.16	0.381433	0.432514	meta_267
ko00053	Ascorbate and aldarate metabolism	5.88%	3%	1.96	0.410889	0.432514	meta_422
ko00220	Arginine biosynthesis	5.88%	3%	1.96	0.410889	0.432514	meta_698
ko00410	beta-Alanine metabolism	5.88%	3%	1.96	0.410889	0.432514	meta_902
ko00997	Biosynthesis of various other secondary metabolites	5.88%	3%	1.96	0.410889	0.432514	meta_871
ko00270	Cysteine and methionine metabolism	5.88%	3.81%	1.54	0.491534	0.505371	meta_871
ko04080	Neuroactive ligand-receptor interaction	5.88%	4.09%	1.44	0.516021	0.51849	meta_165
ko02010	ABC transporters	11.76%	13.08%	0.9	0.678279	0.664737	meta_444;meta_871
ko01061	Biosynthesis of phenylpropanoids	5.88%	6.54%	0.9	0.691643	0.664737	meta_267

## Sheet: CMvsFE
ID	Description	MetaboliteRatio	BgRatio	enrich_factor	pvalue	qvalue	metaboliteID
ko00983	Drug metabolism - other enzymes	50%	0.27%	183.5	0.00544959	0.00573641	meta_171
ko00660	C5-Branched dibasic acid metabolism	50%	1.36%	36.7	0.0270991	0.0142627	meta_1019
ko04976	Bile secretion	50%	6.54%	7.65	0.126681	0.0444494	meta_171
